# Supplementary material for: Hidden genomic features of an invasive malaria vector, Anopheles stephensi, revealed by a chromosome-level genome assembly
Source: BMC Biol. 2021 Feb 10;19:28. doi: 10.1186/s12915-021-00963-z (PMC7876825; doi:10.1186/s12915-021-00963-z)
Supplement: Supplementary file 2 — Additional file 2: Table S2. Coordinates of TE sequences that were not found in the existing draft assembly of An. stephensi. [file 12915_2021_963_MOESM2_ESM.tsv]

chromeName	chromStart	chromEnd	TE_Name	TE_type
chr2	2021	2112	rnd-5_family-140	LINE/CR1
chr2	4770	4861	rnd-5_family-140	LINE/CR1
chr2	6043	6133	rnd-5_family-140	LINE/CR1
chr2	6679	6770	rnd-5_family-140	LINE/CR1
chr2	7316	7420	rnd-5_family-140	LINE/CR1
chr2	7744	7832	rnd-5_family-140	LINE/CR1
chr2	9263	9352	rnd-5_family-140	LINE/CR1
chr2	10970	11074	rnd-5_family-140	LINE/CR1
chr2	11397	11486	rnd-5_family-140	LINE/CR1
chr2	13019	13108	rnd-5_family-140	LINE/CR1
chr2	15181	15283	rnd-5_family-140	LINE/CR1
chr2	15394	15483	rnd-5_family-140	LINE/CR1
chr2	15851	15940	rnd-5_family-140	LINE/CR1
chr2	16308	16397	rnd-5_family-140	LINE/CR1
chr2	16765	16854	rnd-5_family-140	LINE/CR1
chr2	17648	17768	rnd-5_family-140	LINE/CR1
chr2	18136	18225	rnd-5_family-140	LINE/CR1
chr2	19440	19531	rnd-5_family-140	LINE/CR1
chr2	21894	22424	rnd-6_family-1588	LINE/CR1
chr2	22645	22724	rnd-1_family-111	LINE/CR1
chr2	22725	22866	TE_00000412	MITE/DTA
chr2	22864	23153	rnd-1_family-111	LINE/CR1
chr2	24969	25011	TE_00000828_INT-int	LTR/Gypsy
chr2	24978	25103	rnd-3_family-86	LINE/I
chr2	24999	25121	TE_00000255	DNA/DTM
chr2	25012	25145	TE_00000257	DNA/DTC
chr2	27619	27664	rnd-1_family-34	LINE/I
chr2	27677	27730	TE_00000828_INT-int	LTR/Gypsy
chr2	47065	47158	TE_00000391	DNA/DTM
chr2	58539	58693	TE_00000748	DNA/DTM
chr2	61839	61972	rnd-1_family-13	LINE/R1
chr2	66298	66505	rnd-1_family-13	LINE/R1
chr2	70284	70388	TE_00000647	DNA/DTT
chr2	71596	71677	TE_00000586	DNA/DTM
chr2	71678	71706	rnd-5_family-224	LINE/RTE-BovB
chr2	71980	72171	TE_00000620	DNA/DTC
chr2	72172	72194	TE_00000482	DNA/DTM
chr2	73638	73817	TE_00000378_LTR	LTR/Gypsy
chr2	73716	73834	TE_00000136	DNA/DTC
chr2	73759	73846	TE_00000463	DNA/DTA
chr2	78633	78671	TE_00000040_INT-int	LTR/Copia
chr2	78743	78756	TE_00000040_INT-int	LTR/Copia
chr2	96092	96116	rnd-5_family-224	LINE/RTE-BovB
chr2	96117	96299	TE_00000378_LTR	LTR/Gypsy
chr2	96216	96316	TE_00000798	DNA/DTM
chr2	96310	96417	TE_00000378_LTR	LTR/Gypsy
chr2	96348	96432	TE_00000728	DNA/DTM
chr2	101696	101876	TE_00000620	DNA/DTC
chr2	101828	101887	TE_00000379	DNA/DTM
chr2	107384	107491	TE_00000183	DNA/DTC
chr2	107398	107493	rnd-1_family-47	LINE/Jockey
chr2	108673	108857	TE_00000378_LTR	LTR/Gypsy
chr2	110090	110160	TE_00000375	DNA/DTC
chr2	110098	110212	TE_00000793	DNA/DTM
chr2	110104	110241	TE_00000500	DNA/DTH
chr2	110464	110502	TE_00000409_INT-int	LTR/Gypsy
chr2	111229	111414	TE_00000378_LTR	LTR/Gypsy
chr2	111323	111426	rnd-3_family-56	LINE/RTE-BovB
chr2	115835	116049	TE_00000685_INT-int	LTR/unknown
chr2	116048	116769	TE_00000685_INT-int	LTR/unknown
chr2	116770	116813	TE_00000433_LTR	LTR/unknown
chr2	150076	150142	TE_00000586	DNA/DTM
chr2	150104	150147	TE_00000012	DNA/Helitron
chr2	159500	159527	TE_00000086	DNA/DTC
chr2	159528	159712	TE_00000378_LTR	LTR/Gypsy
chr2	159713	159730	TE_00000086	DNA/DTC
chr2	159772	159958	TE_00000378_LTR	LTR/Gypsy
chr2	159805	159981	TE_00000368	DNA/DTM
chr2	159870	160019	TE_00000038	DNA/DTC
chr2	160648	160866	TE_00000685_INT-int	LTR/unknown
chr2	160865	161586	TE_00000685_INT-int	LTR/unknown
chr2	161587	161637	TE_00000239	DNA/DTM
chr2	166032	166168	rnd-1_family-13	LINE/R1
chr2	167130	167629	rnd-1_family-13	LINE/R1
chr2	167821	167964	rnd-1_family-13	LINE/R1
chr2	170493	170594	rnd-1_family-13	LINE/R1
chr2	203328	203418	TE_00000097	DNA/Helitron
chr2	208958	209518	TE_00000237	MITE/DTM
chr2	284626	284774	rnd-1_family-13	LINE/R1
chr2	284810	284887	rnd-1_family-13	LINE/R1
chr2	288937	289029	TE_00000533	DNA/DTC
chr2	288940	288953	TE_00000038	DNA/DTC
chr2	288954	289021	TE_00000378_LTR	LTR/Gypsy
chr2	289022	289042	TE_00000038	DNA/DTC
chr2	369182	369290	TE_00000162	DNA/DTA
chr2	369493	369529	TE_00000248	DNA/DTA
chr2	444310	445643	TE_00000861	DNA/Helitron
chr2	445667	449785	TE_00000861	DNA/Helitron
chr2	502448	502584	TE_00000746	DNA/DTM
chr2	637318	637411	TE_00000269	DNA/DTC
chr2	658555	658845	TE_00000794_LTR	LTR/Gypsy
chr2	658847	664652	TE_00000756_INT-int	LTR/Gypsy
chr2	664653	664943	TE_00000794_LTR	LTR/Gypsy
chr2	670141	670218	TE_00000055_INT-int	LTR/Gypsy
chr2	681162	681289	TE_00000086	DNA/DTC
chr2	681177	681309	TE_00000361	DNA/DTM
chr2	681290	681317	rnd-5_family-224	LINE/RTE-BovB
chr2	804485	804751	rnd-1_family-13	LINE/R1
chr2	814679	814886	rnd-1_family-80	LINE/RTE-BovB
chr2	816293	816330	TE_00000162	DNA/DTA
chr2	816334	816426	TE_00000097	DNA/Helitron
chr2	816467	816542	TE_00000730	DNA/DTM
chr2	816491	816607	TE_00000361	DNA/DTM
chr2	816587	816664	TE_00000244	DNA/DTC
chr2	816597	816610	TE_00000136	DNA/DTC
chr2	816611	816681	TE_00000482	DNA/DTM
chr2	816684	816848	TE_00000378_LTR	LTR/Gypsy
chr2	816849	816871	TE_00000305	DNA/DTC
chr2	816855	816915	TE_00000620	DNA/DTC
chr2	816916	816927	TE_00000335	DNA/DTM
chr2	817224	817363	TE_00000378_LTR	LTR/Gypsy
chr2	817835	818069	TE_00000033_LTR	LTR/unknown
chr2	818070	818166	TE_00000266_INT-int	LTR/Gypsy
chr2	818144	818183	TE_00000527	DNA/DTM
chr2	818168	818216	TE_00000239	DNA/DTM
chr2	818367	818407	TE_00000221	MITE/DTM
chr2	818406	818420	TE_00000596	DNA/DTM
chr2	818421	818464	rnd-6_family-1689	LINE/I
chr2	818600	819130	TE_00000476	MITE/DTM
chr2	818999	819152	TE_00000249	DNA/DTA
chr2	819240	819330	TE_00000097	DNA/Helitron
chr2	824792	824938	rnd-4_family-36	LINE/RTE-BovB
chr2	825229	825408	TE_00000378_LTR	LTR/Gypsy
chr2	825409	825446	TE_00000602	DNA/DTA
chr2	836287	836298	rnd-5_family-224	LINE/RTE-BovB
chr2	836299	836453	TE_00000378_LTR	LTR/Gypsy
chr2	836312	836501	TE_00000375	DNA/DTC
chr2	836454	836479	rnd-5_family-224	LINE/RTE-BovB
chr2	838558	838719	TE_00000378_LTR	LTR/Gypsy
chr2	840721	840787	TE_00000208	MITE/DTM
chr2	842327	842345	rnd-5_family-224	LINE/RTE-BovB
chr2	842346	842509	TE_00000378_LTR	LTR/Gypsy
chr2	842440	842530	TE_00000136	DNA/DTC
chr2	844284	844374	TE_00000335	DNA/DTM
chr2	844695	844834	TE_00000269	DNA/DTC
chr2	846605	846650	TE_00000361	DNA/DTM
chr2	846751	846829	rnd-6_family-941	LINE/I
chr2	846861	846951	TE_00000414	DNA/Helitron
chr2	847105	847164	TE_00000034	DNA/DTC
chr2	847109	847229	TE_00000257	DNA/DTC
chr2	847347	847505	TE_00000328	MITE/DTA
chr2	848815	848952	TE_00000269	DNA/DTC
chr2	848953	848964	TE_00000335	DNA/DTM
chr2	852569	852606	TE_00000361	DNA/DTM
chr2	852714	852776	rnd-6_family-941	LINE/I
chr2	853031	853055	TE_00000647	DNA/DTT
chr2	853056	853115	TE_00000034	DNA/DTC
chr2	853060	853135	TE_00000257	DNA/DTC
chr2	853298	853456	TE_00000328	MITE/DTA
chr2	854766	854903	TE_00000269	DNA/DTC
chr2	858520	858557	TE_00000361	DNA/DTM
chr2	858665	858727	rnd-6_family-941	LINE/I
chr2	858982	859006	TE_00000647	DNA/DTT
chr2	859007	859066	TE_00000034	DNA/DTC
chr2	859011	859086	TE_00000257	DNA/DTC
chr2	859252	859410	TE_00000328	MITE/DTA
chr2	860652	860697	TE_00000361	DNA/DTM
chr2	860798	860860	rnd-6_family-941	LINE/I
chr2	860908	860998	TE_00000414	DNA/Helitron
chr2	861152	861211	TE_00000034	DNA/DTC
chr2	861156	861276	TE_00000257	DNA/DTC
chr2	861394	861552	TE_00000328	MITE/DTA
chr2	941499	941581	TE_00000798	DNA/DTM
chr2	953953	954026	TE_00000391	DNA/DTM
chr2	973252	973306	TE_00000746	DNA/DTM
chr2	973307	973492	TE_00000378_LTR	LTR/Gypsy
chr2	973343	973512	TE_00000779	MITE/DTH
chr2	1019059	1019147	rnd-5_family-10	LINE/RTE-BovB
chr2	1037469	1037512	TE_00000034	DNA/DTC
chr2	1037513	1037583	TE_00000679_INT-int	LTR/Copia
chr2	1037584	1037597	TE_00000034	DNA/DTC
chr2	1065284	1065425	TE_00000375	DNA/DTC
chr2	1065309	1065473	TE_00000669	DNA/DTM
chr2	1104577	1104676	rnd-5_family-2112	LINE/I
chr2	1104621	1104727	rnd-1_family-47	LINE/Jockey
chr2	1120966	1121046	TE_00000242	DNA/DTC
chr2	1120969	1121072	rnd-6_family-611	LINE/RTE-BovB
chr2	1160694	1160712	TE_00000798	DNA/DTM
chr2	1160713	1160786	TE_00000838	DNA/DTM
chr2	1160723	1160745	rnd-5_family-224	LINE/RTE-BovB
chr2	1160746	1160889	TE_00000638	DNA/DTC
chr2	1160787	1160854	TE_00000798	DNA/DTM
chr2	1160890	1160911	rnd-5_family-224	LINE/RTE-BovB
chr2	1174283	1174466	TE_00000378_LTR	LTR/Gypsy
chr2	1174296	1174487	rnd-1_family-8	LINE/CR1
chr2	1191533	1191571	TE_00000023	DNA/Helitron
chr2	1203546	1203673	rnd-1_family-115	LINE/RTE-BovB
chr2	1203608	1203689	TE_00000410	DNA/DTC
chr2	1203661	1203704	rnd-4_family-36	LINE/RTE-BovB
chr2	1203705	1203821	TE_00000410	DNA/DTC
chr2	1203822	1203834	rnd-4_family-36	LINE/RTE-BovB
chr2	1539377	1539398	TE_00000391	DNA/DTM
chr2	1539399	1539558	TE_00000378_LTR	LTR/Gypsy
chr2	1539559	1539589	TE_00000533	DNA/DTC
chr2	1539559	1539587	TE_00000391	DNA/DTM
chr2	1539595	1539628	TE_00000038	DNA/DTC
chr2	1567579	1567619	rnd-1_family-47	LINE/Jockey
chr2	1613423	1613711	TE_00000817_LTR	LTR/Gypsy
chr2	1613703	1618669	TE_00000268_INT-int	LTR/Gypsy
chr2	1618660	1618958	TE_00000817_LTR	LTR/Gypsy
chr2	1651681	1651839	rnd-5_family-10	LINE/RTE-BovB
chr2	1651776	1651852	TE_00000368	DNA/DTM
chr2	1696555	1696600	TE_00000728	DNA/DTM
chr2	1696583	1696685	TE_00000391	DNA/DTM
chr2	1696601	1696723	rnd-1_family-8	LINE/CR1
chr2	1696611	1696738	TE_00000710	DNA/DTC
chr2	1701513	1701558	TE_00000828_INT-int	LTR/Gypsy
chr2	1721865	1721989	rnd-4_family-36	LINE/RTE-BovB
chr2	1766434	1766600	TE_00000375	DNA/DTC
chr2	1768562	1768648	TE_00000194	DNA/DTM
chr2	1772649	1772706	TE_00000257	DNA/DTC
chr2	1791868	1791933	TE_00000679_INT-int	LTR/Copia
chr2	1799221	1802601	TE_00000752	DNA/Helitron
chr2	1829392	1830032	TE_00000258_LTR	LTR/Gypsy
chr2	1830024	1835882	TE_00000588_INT-int	LTR/Gypsy
chr2	1835884	1836524	TE_00000258_LTR	LTR/Gypsy
chr2	1846557	1846660	TE_00000375	DNA/DTC
chr2	1846661	1846676	TE_00000801	DNA/DTC
chr2	1854807	1854992	TE_00000378_LTR	LTR/Gypsy
chr2	1892946	1893045	TE_00000184	DNA/DTC
chr2	1892973	1893157	TE_00000378_LTR	LTR/Gypsy
chr2	1902747	1903903	TE_00000461_LTR	LTR/Gypsy
chr2	1947495	1947534	rnd-3_family-86	LINE/I
chr2	1947500	1947546	TE_00000382	DNA/DTA
chr2	2009681	2009806	rnd-5_family-224	LINE/RTE-BovB
chr2	2053953	2054202	rnd-1_family-20	LINE/RTE-BovB
chr2	2054205	2054389	TE_00000378_LTR	LTR/Gypsy
chr2	2054207	2054250	TE_00000062	DNA/DTC
chr2	2054251	2054407	TE_00000391	DNA/DTM
chr2	2054395	2054729	rnd-1_family-20	LINE/RTE-BovB
chr2	2054408	2054419	TE_00000062	DNA/DTC
chr2	2056395	2056671	rnd-1_family-20	LINE/RTE-BovB
chr2	2056687	2056753	rnd-1_family-20	LINE/RTE-BovB
chr2	2056758	2056871	TE_00000798	DNA/DTM
chr2	2090377	2090588	TE_00000433_LTR	LTR/unknown
chr2	2097500	2097698	TE_00000620	DNA/DTC
chr2	2103830	2103953	TE_00000798	DNA/DTM
chr2	2103846	2103960	TE_00000378_LTR	LTR/Gypsy
chr2	2104051	2104211	rnd-6_family-611	LINE/RTE-BovB
chr2	2108887	2108930	TE_00000634	DNA/DTM
chr2	2108929	2109471	TE_00000476	MITE/DTM
chr2	2109328	2109494	TE_00000249	DNA/DTA
chr2	2109467	2110024	TE_00000261	MITE/DTM
chr2	2110028	2110098	TE_00000453	DNA/DTA
chr2	2113335	2113498	TE_00000638	DNA/DTC
chr2	2113353	2113515	TE_00000378_LTR	LTR/Gypsy
chr2	2150239	2150770	TE_00000427_LTR	LTR/Gypsy
chr2	2150771	2151323	TE_00000069_LTR	LTR/unknown
chr2	2151327	2152161	TE_00000045_INT-int	LTR/Copia
chr2	2152162	2154865	TE_00000604_INT-int	LTR/Gypsy
chr2	2154866	2155858	TE_00000796_INT-int	LTR/Copia
chr2	2156143	2156188	TE_00000860_INT-int	LTR/Gypsy
chr2	2156192	2156723	TE_00000427_LTR	LTR/Gypsy
chr2	2156724	2157276	TE_00000069_LTR	LTR/unknown
chr2	2189113	2189141	TE_00000260	DNA/DTA
chr2	2189119	2189661	TE_00000476	MITE/DTM
chr2	2189518	2189684	TE_00000249	DNA/DTA
chr2	2318078	2318176	TE_00000277	DNA/DTC
chr2	2318136	2318206	TE_00000679_INT-int	LTR/Copia
chr2	2357569	2357705	rnd-1_family-13	LINE/R1
chr2	2362531	2362652	TE_00000620	DNA/DTC
chr2	2362733	2362941	TE_00000597	MITE/DTA
chr2	2381361	2381595	TE_00000033_LTR	LTR/unknown
chr2	2381596	2381680	TE_00000685_INT-int	LTR/unknown
chr2	2381596	2381693	TE_00000266_INT-int	LTR/Gypsy
chr2	2381671	2381710	TE_00000527	DNA/DTM
chr2	2381694	2381741	TE_00000433_LTR	LTR/unknown
chr2	2431737	2431840	rnd-6_family-611	LINE/RTE-BovB
chr2	2459385	2459499	TE_00000077	DNA/DTH
chr2	2503152	2503182	rnd-3_family-86	LINE/I
chr2	2525680	2525751	TE_00000467	DNA/DTA
chr2	2525694	2525719	TE_00000669	DNA/DTM
chr2	2525720	2525905	TE_00000378_LTR	LTR/Gypsy
chr2	2525906	2525937	TE_00000669	DNA/DTM
chr2	2569847	2569962	TE_00000620	DNA/DTC
chr2	2570031	2570170	rnd-5_family-224	LINE/RTE-BovB
chr2	2633195	2633520	rnd-6_family-611	LINE/RTE-BovB
chr2	2633369	2633543	TE_00000313	DNA/Helitron
chr2	2633503	2633559	TE_00000627	DNA/DTM
chr2	2642788	2642890	rnd-6_family-611	LINE/RTE-BovB
chr2	2646989	2647060	TE_00000086	DNA/DTC
chr2	2660454	2660564	rnd-1_family-13	LINE/R1
chr2	2676513	2676597	rnd-1_family-13	LINE/R1
chr2	2680308	2680590	rnd-1_family-13	LINE/R1
chr2	2687803	2688037	TE_00000033_LTR	LTR/unknown
chr2	2688038	2688122	TE_00000685_INT-int	LTR/unknown
chr2	2688038	2688135	TE_00000266_INT-int	LTR/Gypsy
chr2	2688136	2688178	TE_00000433_LTR	LTR/unknown
chr2	2700232	2700261	TE_00000764	DNA/DTM
chr2	2700262	2700366	TE_00000027	DNA/DTM
chr2	2706755	2707028	rnd-5_family-10	LINE/RTE-BovB
chr2	2711707	2711717	TE_00000394	DNA/DTM
chr2	2711718	2711906	TE_00000378_LTR	LTR/Gypsy
chr2	2723245	2723460	rnd-3_family-113	LINE/RTE-BovB
chr2	2736633	2736758	rnd-1_family-13	LINE/R1
chr2	2747026	2747341	TE_00000345_LTR	LTR/Gypsy
chr2	2747342	2751835	TE_00000508_INT-int	LTR/Gypsy
chr2	2751836	2752152	TE_00000345_LTR	LTR/Gypsy
chr2	2757283	2757369	rnd-1_family-13	LINE/R1
chr2	2800460	2800506	TE_00000409_INT-int	LTR/Gypsy
chr2	2812073	2812132	TE_00000467	DNA/DTA
chr2	2812083	2812096	TE_00000801	DNA/DTC
chr2	2812097	2812170	TE_00000361	DNA/DTM
chr2	2812121	2812189	TE_00000048	DNA/DTA
chr2	2839784	2839859	TE_00000730	DNA/DTM
chr2	2839800	2839907	TE_00000361	DNA/DTM
chr2	2850614	2850727	TE_00000084	DNA/DTH
chr2	2893390	2893545	TE_00000592	DNA/DTM
chr2	2893422	2893504	TE_00000620	DNA/DTC
chr2	2893505	2893598	TE_00000378_LTR	LTR/Gypsy
chr2	2907957	2908412	TE_00000128	DNA/DTT
chr2	2915523	2915664	TE_00000620	DNA/DTC
chr2	2917697	2917883	TE_00000378_LTR	LTR/Gypsy
chr2	2917835	2917895	TE_00000730	DNA/DTM
chr2	2920651	2920832	TE_00000378_LTR	LTR/Gypsy
chr2	2920833	2920857	rnd-5_family-224	LINE/RTE-BovB
chr2	2920977	2921617	rnd-1_family-20	LINE/RTE-BovB
chr2	2921610	2921681	TE_00000620	DNA/DTC
chr2	2921612	2921692	TE_00000483	DNA/DTM
chr2	2923489	2923588	TE_00000242	DNA/DTC
chr2	2923509	2923666	TE_00000378_LTR	LTR/Gypsy
chr2	2934459	2934594	TE_00000740	DNA/DTC
chr2	2934497	2934678	TE_00000378_LTR	LTR/Gypsy
chr2	2934605	2934693	TE_00000394	DNA/DTM
chr2	2949062	2949182	TE_00000662	MITE/DTA
chr2	2960452	2960546	rnd-1_family-13	LINE/R1
chr2	3035832	3036345	rnd-1_family-20	LINE/RTE-BovB
chr2	3036449	3036542	rnd-3_family-113	LINE/RTE-BovB
chr2	3036539	3036623	rnd-4_family-95	LINE/RTE-BovB
chr2	3077240	3077315	TE_00000638	DNA/DTC
chr2	3077316	3077336	TE_00000086	DNA/DTC
chr2	3082510	3082650	TE_00000410	DNA/DTC
chr2	3082592	3082671	rnd-5_family-10	LINE/RTE-BovB
chr2	3082683	3082751	rnd-5_family-10	LINE/RTE-BovB
chr2	3082815	3082891	TE_00000271	DNA/DTM
chr2	3082887	3082972	rnd-5_family-10	LINE/RTE-BovB
chr2	3139588	3139758	rnd-5_family-10	LINE/RTE-BovB
chr2	3139769	3139890	TE_00000361	DNA/DTM
chr2	3144136	3144264	TE_00000378_LTR	LTR/Gypsy
chr2	3161403	3161784	rnd-1_family-8	LINE/CR1
chr2	3162128	3162509	rnd-1_family-8	LINE/CR1
chr2	3163029	3163098	TE_00000793	DNA/DTM
chr2	3164467	3164892	rnd-1_family-8	LINE/CR1
chr2	3166200	3166707	rnd-1_family-8	LINE/CR1
chr2	3173036	3173289	rnd-4_family-95	LINE/RTE-BovB
chr2	3173280	3173327	rnd-5_family-10	LINE/RTE-BovB
chr2	3194499	3194645	TE_00000620	DNA/DTC
chr2	3194569	3194659	TE_00000638	DNA/DTC
chr2	3208902	3209024	TE_00000077	DNA/DTH
chr2	3208971	3209035	TE_00000463	DNA/DTA
chr2	3209081	3209099	TE_00000793	DNA/DTM
chr2	3209100	3209286	TE_00000378_LTR	LTR/Gypsy
chr2	3220426	3220439	TE_00000801	DNA/DTC
chr2	3220440	3220636	TE_00000378_LTR	LTR/Gypsy
chr2	3220637	3220674	TE_00000628	DNA/DTM
chr2	3246713	3246886	TE_00000110	MITE/DTA
chr2	3300996	3301088	TE_00000140	DNA/DTM
chr2	3301009	3301163	TE_00000620	DNA/DTC
chr2	3313345	3313563	rnd-6_family-611	LINE/RTE-BovB
chr2	3323936	3324132	TE_00000620	DNA/DTC
chr2	3329086	3329394	TE_00000571	DNA/DTM
chr2	3329154	3329483	TE_00000571	DNA/DTM
chr2	3329456	3329494	TE_00000571	DNA/DTM
chr2	3329495	3329613	TE_00000596	DNA/DTM
chr2	3337111	3337205	TE_00000044	DNA/Helitron
chr2	3337406	3337461	TE_00000232	DNA/DTC
chr2	3341894	3341939	TE_00000433_LTR	LTR/unknown
chr2	3341923	3341962	TE_00000527	DNA/DTM
chr2	3341940	3342037	TE_00000266_INT-int	LTR/Gypsy
chr2	3341953	3342037	TE_00000685_INT-int	LTR/unknown
chr2	3342038	3342272	TE_00000033_LTR	LTR/unknown
chr2	3342681	3342762	rnd-4_family-36	LINE/RTE-BovB
chr2	3349717	3349854	rnd-1_family-13	LINE/R1
chr2	3350674	3350864	rnd-4_family-36	LINE/RTE-BovB
chr2	3354159	3354292	TE_00000453	DNA/DTA
chr2	3360101	3360218	rnd-4_family-36	LINE/RTE-BovB
chr2	3374709	3374909	rnd-4_family-170	LINE/RTE-BovB
chr2	3374911	3374998	rnd-1_family-80	LINE/RTE-BovB
chr2	3379978	3380172	TE_00000620	DNA/DTC
chr2	3380851	3381393	TE_00000476	MITE/DTM
chr2	3381250	3381416	TE_00000249	DNA/DTA
chr2	3382412	3382475	TE_00000232	DNA/DTC
chr2	3382440	3382485	TE_00000044	DNA/Helitron
chr2	3382472	3382542	TE_00000467	DNA/DTA
chr2	3382496	3382575	TE_00000378_LTR	LTR/Gypsy
chr2	3382521	3382582	TE_00000012	DNA/Helitron
chr2	3382851	3383026	TE_00000378_LTR	LTR/Gypsy
chr2	3382955	3383041	TE_00000500	DNA/DTH
chr2	3385766	3385852	rnd-1_family-23	LINE/RTE-BovB
chr2	3386179	3386307	TE_00000269	DNA/DTC
chr2	3389016	3389231	TE_00000287_INT-int	LTR/Copia
chr2	3396466	3396497	TE_00000305	DNA/DTC
chr2	3396498	3396683	TE_00000378_LTR	LTR/Gypsy
chr2	3396684	3396704	rnd-1_family-8	LINE/CR1
chr2	3401692	3401764	rnd-3_family-86	LINE/I
chr2	3401713	3401765	TE_00000409_INT-int	LTR/Gypsy
chr2	3401723	3401771	TE_00000647	DNA/DTT
chr2	3401793	3401837	TE_00000161	DNA/Helitron
chr2	3420972	3420983	TE_00000394	DNA/DTM
chr2	3420984	3421172	TE_00000378_LTR	LTR/Gypsy
chr2	3421037	3421188	TE_00000101	DNA/DTC
chr2	3421083	3421205	TE_00000344	DNA/DTT
chr2	3427361	3427382	TE_00000483	DNA/DTM
chr2	3427379	3427477	TE_00000620	DNA/DTC
chr2	3427383	3427492	TE_00000256	DNA/Helitron
chr2	3437969	3438093	TE_00000620	DNA/DTC
chr2	3438016	3438110	TE_00000104	DNA/DTC
chr2	3440468	3440617	TE_00000361	DNA/DTM
chr2	3440492	3440670	TE_00000378_LTR	LTR/Gypsy
chr2	3440781	3440964	TE_00000271	DNA/DTM
chr2	3441285	3441449	TE_00000638	DNA/DTC
chr2	3448487	3448790	rnd-4_family-36	LINE/RTE-BovB
chr2	3470949	3471141	rnd-5_family-224	LINE/RTE-BovB
chr2	3477137	3477528	rnd-1_family-20	LINE/RTE-BovB
chr2	3482064	3482123	TE_00000076_LTR	LTR/Copia
chr2	3482071	3482166	TE_00000378_LTR	LTR/Gypsy
chr2	3482160	3482179	TE_00000710	DNA/DTC
chr2	3482180	3482293	rnd-1_family-8	LINE/CR1
chr2	3482200	3482215	rnd-5_family-224	LINE/RTE-BovB
chr2	3482216	3482316	TE_00000391	DNA/DTM
chr2	3482294	3482304	TE_00000710	DNA/DTC
chr2	3491292	3491382	TE_00000647	DNA/DTT
chr2	3525033	3525196	TE_00000620	DNA/DTC
chr2	3525131	3525205	TE_00000628	DNA/DTM
chr2	3616767	3616853	TE_00000378_LTR	LTR/Gypsy
chr2	3616825	3617026	TE_00000027	DNA/DTM
chr2	3616847	3617029	TE_00000378_LTR	LTR/Gypsy
chr2	3617030	3617115	TE_00000620	DNA/DTC
chr2	3617086	3617160	TE_00000352_INT-int	LTR/unknown
chr2	3638809	3638974	TE_00000620	DNA/DTC
chr2	3638845	3639005	TE_00000361	DNA/DTM
chr2	3662237	3662344	rnd-5_family-10	LINE/RTE-BovB
chr2	3662345	3662358	TE_00000271	DNA/DTM
chr2	3681982	3682062	TE_00000391	DNA/DTM
chr2	3697919	3698067	TE_00000482	DNA/DTM
chr2	3697940	3698047	TE_00000620	DNA/DTC
chr2	3698048	3698071	TE_00000042	DNA/DTA
chr2	3698354	3698806	TE_00000069_LTR	LTR/unknown
chr2	3698833	3699371	TE_00000427_LTR	LTR/Gypsy
chr2	3701743	3702455	rnd-1_family-207	LINE/RTE-BovB
chr2	3702736	3704854	rnd-1_family-23	LINE/RTE-BovB
chr2	3721261	3721387	rnd-3_family-86	LINE/I
chr2	3721296	3721399	TE_00000257	DNA/DTC
chr2	3721309	3721331	TE_00000077	DNA/DTH
chr2	3721332	3721430	TE_00000514_LTR	LTR/unknown
chr2	3721388	3721407	TE_00000647	DNA/DTT
chr2	3725167	3725457	rnd-6_family-611	LINE/RTE-BovB
chr2	3735456	3735478	rnd-5_family-224	LINE/RTE-BovB
chr2	3735479	3735663	TE_00000378_LTR	LTR/Gypsy
chr2	3735561	3735680	TE_00000344	DNA/DTT
chr2	3735898	3736232	TE_00000867	MITE/DTM
chr2	3742914	3742937	TE_00000034	DNA/DTC
chr2	3742938	3742994	TE_00000679_INT-int	LTR/Copia
chr2	3742995	3743011	TE_00000034	DNA/DTC
chr2	3745483	3745607	TE_00000375	DNA/DTC
chr2	3745598	3745898	TE_00000271	DNA/DTM
chr2	3745692	3745994	rnd-5_family-94	LINE/RTE-BovB
chr2	3746066	3746313	rnd-4_family-95	LINE/RTE-BovB
chr2	3751136	3751241	rnd-3_family-86	LINE/I
chr2	3751152	3751248	TE_00000257	DNA/DTC
chr2	3762337	3762463	TE_00000620	DNA/DTC
chr2	3774547	3774669	TE_00000793	DNA/DTM
chr2	3774568	3774687	TE_00000620	DNA/DTC
chr2	3798983	3799038	TE_00000586	DNA/DTM
chr2	3799287	3799432	TE_00000344	DNA/DTT
chr2	3822982	3823091	TE_00000482	DNA/DTM
chr2	3848261	3848333	rnd-1_family-24	LINE/R1
chr2	3850199	3850339	TE_00000361	DNA/DTM
chr2	3850210	3850349	rnd-5_family-94	LINE/RTE-BovB
chr2	3850500	3850629	TE_00000378_LTR	LTR/Gypsy
chr2	3850630	3850646	TE_00000687	DNA/DTM
chr2	3858839	3858965	rnd-1_family-13	LINE/R1
chr2	3862318	3862337	TE_00000602	DNA/DTA
chr2	3862338	3862477	TE_00000378_LTR	LTR/Gypsy
chr2	3871961	3872358	rnd-3_family-56	LINE/RTE-BovB
chr2	3878349	3878434	TE_00000084	DNA/DTH
chr2	3878360	3878461	TE_00000161	DNA/Helitron
chr2	3880388	3880675	rnd-4_family-95	LINE/RTE-BovB
chr2	3883146	3883209	TE_00000679_INT-int	LTR/Copia
chr2	3883200	3883294	TE_00000746	DNA/DTM
chr2	3883239	3883302	TE_00000238	DNA/DTC
chr2	3886448	3886466	TE_00000623	DNA/DTC
chr2	3886467	3886667	TE_00000620	DNA/DTC
chr2	3900608	3900768	rnd-1_family-47	LINE/Jockey
chr2	3900638	3901133	rnd-5_family-2112	LINE/I
chr2	3903699	3903837	TE_00000746	DNA/DTM
chr2	3903734	3903764	TE_00000136	DNA/DTC
chr2	3903765	3903922	TE_00000378_LTR	LTR/Gypsy
chr2	3909072	3909614	TE_00000476	MITE/DTM
chr2	3909471	3909637	TE_00000249	DNA/DTA
chr2	3909612	3909651	TE_00000774	DNA/DTA
chr2	3918284	3918356	rnd-5_family-223	LINE/RTE-BovB
chr2	3918372	3918786	rnd-5_family-223	LINE/RTE-BovB
chr2	3926457	3926592	TE_00000271	DNA/DTM
chr2	3926518	3926614	rnd-5_family-10	LINE/RTE-BovB
chr2	3926623	3926755	rnd-4_family-95	LINE/RTE-BovB
chr2	3926820	3927090	rnd-1_family-23	LINE/RTE-BovB
chr2	3927154	3927332	TE_00000247	MITE/DTA
chr2	3932722	3933036	rnd-6_family-611	LINE/RTE-BovB
chr2	3935670	3935754	TE_00000687	DNA/DTM
chr2	3935684	3935866	TE_00000620	DNA/DTC
chr2	3935732	3935892	TE_00000344	DNA/DTT
chr2	3935755	3935877	rnd-5_family-94	LINE/RTE-BovB
chr2	3936315	3936434	TE_00000375	DNA/DTC
chr2	3936317	3936466	TE_00000378_LTR	LTR/Gypsy
chr2	3971021	3971060	rnd-3_family-86	LINE/I
chr2	3971095	3971189	TE_00000136	DNA/DTC
chr2	3971110	3971244	TE_00000746	DNA/DTM
chr2	3983072	3983099	TE_00000375	DNA/DTC
chr2	3983100	3983254	TE_00000378_LTR	LTR/Gypsy
chr2	3985579	3985745	TE_00000027	DNA/DTM
chr2	3985598	3985782	TE_00000620	DNA/DTC
chr2	3985835	3985875	TE_00000378_LTR	LTR/Gypsy
chr2	3991519	3991622	TE_00000378_LTR	LTR/Gypsy
chr2	3991559	3991573	TE_00000305	DNA/DTC
chr2	3991574	3991628	TE_00000730	DNA/DTM
chr2	3991623	3991634	TE_00000269	DNA/DTC
chr2	4003151	4003337	TE_00000378_LTR	LTR/Gypsy
chr2	4003249	4003354	TE_00000241	MITE/DTC
chr2	4015275	4015693	rnd-1_family-13	LINE/R1
chr2	4031275	4031402	TE_00000746	DNA/DTM
chr2	4031309	4031408	TE_00000269	DNA/DTC
chr2	4033081	4033155	TE_00000669	DNA/DTM
chr2	4033108	4035199	rnd-1_family-23	LINE/RTE-BovB
chr2	4046338	4046435	TE_00000614_LTR	LTR/unknown
chr2	4046349	4046500	TE_00000620	DNA/DTC
chr2	4046380	4046534	TE_00000779	MITE/DTH
chr2	4047585	4050766	TE_00000852	DNA/Helitron
chr2	4050714	4050789	TE_00000828_INT-int	LTR/Gypsy
chr2	4050735	4050752	TE_00000034	DNA/DTC
chr2	4050753	4050874	rnd-3_family-86	LINE/I
chr2	4050880	4053736	TE_00000852	DNA/Helitron
chr2	4054587	4055115	TE_00000852	DNA/Helitron
chr2	4057535	4057867	rnd-6_family-611	LINE/RTE-BovB
chr2	4072448	4072518	rnd-6_family-611	LINE/RTE-BovB
chr2	4072522	4072695	rnd-4_family-95	LINE/RTE-BovB
chr2	4072698	4072972	rnd-3_family-113	LINE/RTE-BovB
chr2	4088128	4088353	TE_00000093_LTR	LTR/unknown
chr2	4088391	4090931	TE_00000721_INT-int	LTR/unknown
chr2	4090932	4091157	TE_00000093_LTR	LTR/unknown
chr2	4091922	4091964	rnd-3_family-86	LINE/I
chr2	4102691	4102786	TE_00000850	MITE/DTA
chr2	4114636	4114818	TE_00000305	DNA/DTC
chr2	4114668	4114841	TE_00000378_LTR	LTR/Gypsy
chr2	4145260	4145281	TE_00000080	DNA/DTM
chr2	4145282	4145407	rnd-4_family-95	LINE/RTE-BovB
chr2	4176861	4177017	TE_00000391	DNA/DTM
chr2	4176887	4177015	TE_00000375	DNA/DTC
chr2	4177016	4177053	TE_00000378_LTR	LTR/Gypsy
chr2	4183905	4184076	TE_00000378_LTR	LTR/Gypsy
chr2	4199668	4199707	TE_00000409_INT-int	LTR/Gypsy
chr2	4199673	4199712	TE_00000828_INT-int	LTR/Gypsy
chr2	4199713	4199738	TE_00000352_INT-int	LTR/unknown
chr2	4199858	4200015	TE_00000647	DNA/DTT
chr2	4199898	4200085	TE_00000620	DNA/DTC
chr2	4200001	4200139	TE_00000754	DNA/DTC
chr2	4200086	4200108	TE_00000483	DNA/DTM
chr2	4200383	4200564	TE_00000500	DNA/DTH
chr2	4200385	4200403	TE_00000500	DNA/DTH
chr2	4200404	4200566	TE_00000620	DNA/DTC
chr2	4203391	4203446	TE_00000425	DNA/DTC
chr2	4230576	4230707	TE_00000136	DNA/DTC
chr2	4230610	4230754	TE_00000623	DNA/DTC
chr2	4230755	4230785	rnd-5_family-224	LINE/RTE-BovB
chr2	4230907	4230979	TE_00000257	DNA/DTC
chr2	4231105	4231237	rnd-1_family-4	LINE/R1
chr2	4233098	4233111	TE_00000375	DNA/DTC
chr2	4233112	4233198	TE_00000394	DNA/DTM
chr2	4269450	4269492	TE_00000368	DNA/DTM
chr2	4269493	4269658	TE_00000620	DNA/DTC
chr2	4269783	4269945	TE_00000748	DNA/DTM
chr2	4269866	4270000	rnd-5_family-224	LINE/RTE-BovB
chr2	4277828	4277995	TE_00000620	DNA/DTC
chr2	4277928	4278011	TE_00000838	DNA/DTM
chr2	4278156	4278198	TE_00000748	DNA/DTM
chr2	4342238	4348416	rnd-4_family-430	LINE/I
chr2	4348146	4348480	TE_00000500	DNA/DTH
chr2	4348337	4348505	rnd-1_family-47	LINE/Jockey
chr2	4352058	4352204	rnd-5_family-10	LINE/RTE-BovB
chr2	4352277	4352369	TE_00000375	DNA/DTC
chr2	4352373	4352473	rnd-1_family-23	LINE/RTE-BovB
chr2	4352385	4352632	rnd-4_family-36	LINE/RTE-BovB
chr2	4352474	4352655	TE_00000798	DNA/DTM
chr2	4354422	4354568	TE_00000586	DNA/DTM
chr2	4354487	4354611	TE_00000638	DNA/DTC
chr2	4354612	4354655	rnd-5_family-224	LINE/RTE-BovB
chr2	4355965	4355982	TE_00000238	DNA/DTC
chr2	4355983	4356167	TE_00000378_LTR	LTR/Gypsy
chr2	4356168	4356201	TE_00000019	DNA/DTC
chr2	4376393	4377761	TE_00000792	DNA/Helitron
chr2	4377728	4377761	TE_00000764	DNA/DTM
chr2	4377762	4377937	TE_00000620	DNA/DTC
chr2	4377787	4377961	TE_00000664	DNA/Helitron
chr2	4377938	4382835	TE_00000792	DNA/Helitron
chr2	4386112	4386248	TE_00000620	DNA/DTC
chr2	4389801	4389826	TE_00000244	DNA/DTC
chr2	4389827	4389974	TE_00000620	DNA/DTC
chr2	4389907	4390007	TE_00000080	DNA/DTM
chr2	4389975	4389988	TE_00000244	DNA/DTC
chr2	4423092	4424440	rnd-1_family-65	LINE/I
chr2	4424385	4424449	TE_00000310_INT-int	LTR/Gypsy
chr2	4424598	4424790	rnd-5_family-202	LINE/RTE-BovB
chr2	4433164	4433218	rnd-1_family-115	LINE/RTE-BovB
chr2	4439084	4439269	TE_00000378_LTR	LTR/Gypsy
chr2	4439100	4439290	TE_00000728	DNA/DTM
chr2	4439291	4439322	TE_00000391	DNA/DTM
chr2	4442381	4442494	TE_00000394	DNA/DTM
chr2	4442422	4442584	TE_00000378_LTR	LTR/Gypsy
chr2	4448353	4448496	TE_00000620	DNA/DTC
chr2	4448434	4448529	TE_00000483	DNA/DTM
chr2	4451566	4451590	TE_00000238	DNA/DTC
chr2	4451591	4451607	TE_00000077	DNA/DTH
chr2	4451608	4451796	TE_00000378_LTR	LTR/Gypsy
chr2	4451731	4451773	TE_00000238	DNA/DTC
chr2	4455703	4455849	TE_00000623	DNA/DTC
chr2	4455725	4455751	TE_00000620	DNA/DTC
chr2	4455752	4455848	TE_00000798	DNA/DTM
chr2	4455786	4455900	TE_00000693	DNA/DTA
chr2	4455849	4455887	TE_00000620	DNA/DTC
chr2	4463891	4464028	rnd-1_family-13	LINE/R1
chr2	4465552	4465727	TE_00000378_LTR	LTR/Gypsy
chr2	4465728	4465800	TE_00000080	DNA/DTM
chr2	4467926	4467975	TE_00000451	DNA/Helitron
chr2	4467943	4468086	rnd-1_family-59	LINE/RTE-BovB
chr2	4468246	4468389	TE_00000378_LTR	LTR/Gypsy
chr2	4481998	4482087	rnd-1_family-23	LINE/RTE-BovB
chr2	4491015	4491112	TE_00000319	DNA/DTA
chr2	4491028	4491123	TE_00000711	DNA/DTC
chr2	4492881	4492970	TE_00000482	DNA/DTM
chr2	4501105	4501420	rnd-1_family-20	LINE/RTE-BovB
chr2	4503260	4503339	TE_00000097	DNA/Helitron
chr2	4506511	4506635	TE_00000261	MITE/DTM
chr2	4506634	4506904	TE_00000261	MITE/DTM
chr2	4513669	4513699	TE_00000602	DNA/DTA
chr2	4513700	4513794	rnd-1_family-8	LINE/CR1
chr2	4513713	4513797	TE_00000669	DNA/DTM
chr2	4523921	4523957	TE_00000533	DNA/DTC
chr2	4523958	4524143	TE_00000378_LTR	LTR/Gypsy
chr2	4524144	4524155	TE_00000533	DNA/DTC
chr2	4524721	4524799	rnd-1_family-13	LINE/R1
chr2	4527920	4528109	rnd-4_family-36	LINE/RTE-BovB
chr2	4552556	4552668	TE_00000027	DNA/DTM
chr2	4552669	4552699	TE_00000375	DNA/DTC
chr2	4561321	4561511	TE_00000620	DNA/DTC
chr2	4561443	4561522	TE_00000101	DNA/DTC
chr2	4567829	4568000	TE_00000378_LTR	LTR/Gypsy
chr2	4567865	4568023	TE_00000823	DNA/DTC
chr2	4567902	4567993	TE_00000500	DNA/DTH
chr2	4569997	4570523	rnd-5_family-10	LINE/RTE-BovB
chr2	4582988	4583102	TE_00000361	DNA/DTM
chr2	4583120	4583815	rnd-1_family-20	LINE/RTE-BovB
chr2	4583322	4584225	TE_00000410	DNA/DTC
chr2	4583707	4583809	TE_00000271	DNA/DTM
chr2	4583810	4584351	rnd-1_family-23	LINE/RTE-BovB
chr2	4586586	4586703	TE_00000527	DNA/DTM
chr2	4586700	4586792	rnd-3_family-86	LINE/I
chr2	4586819	4586859	TE_00000527	DNA/DTM
chr2	4589969	4590075	rnd-1_family-20	LINE/RTE-BovB
chr2	4590030	4590083	TE_00000379	DNA/DTM
chr2	4602071	4602465	TE_00000517_LTR	LTR/Gypsy
chr2	4602466	4604961	TE_00000347_INT-int	LTR/Gypsy
chr2	4605231	4606061	TE_00000840_INT-int	LTR/unknown
chr2	4605876	4606375	TE_00000347_INT-int	LTR/Gypsy
chr2	4606377	4606772	TE_00000517_LTR	LTR/Gypsy
chr2	4611852	4611952	rnd-1_family-8	LINE/CR1
chr2	4611953	4611981	TE_00000394	DNA/DTM
chr2	4629463	4629691	rnd-6_family-611	LINE/RTE-BovB
chr2	4629700	4630074	rnd-5_family-10	LINE/RTE-BovB
chr2	4629969	4630096	TE_00000313	DNA/Helitron
chr2	4633007	4633068	TE_00000214	DNA/Helitron
chr2	4633016	4633333	TE_00000571	DNA/DTM
chr2	4633073	4633382	TE_00000571	DNA/DTM
chr2	4633261	4633410	TE_00000238	DNA/DTC
chr2	4683412	4683431	TE_00000482	DNA/DTM
chr2	4683432	4683506	TE_00000129	DNA/DTC
chr2	4686928	4687021	TE_00000620	DNA/DTC
chr2	4687107	4687165	TE_00000679_INT-int	LTR/Copia
chr2	4687291	4687351	TE_00000679_INT-int	LTR/Copia
chr2	4689183	4689444	rnd-6_family-611	LINE/RTE-BovB
chr2	4697262	4697693	rnd-6_family-611	LINE/RTE-BovB
chr2	4700065	4700228	TE_00000375	DNA/DTC
chr2	4704796	4705004	TE_00000620	DNA/DTC
chr2	4704860	4704872	TE_00000500	DNA/DTH
chr2	4704873	4705026	TE_00000764	DNA/DTM
chr2	4708534	4708696	TE_00000661	DNA/Helitron
chr2	4708670	4708938	TE_00000620	DNA/DTC
chr2	4725601	4725773	TE_00000378_LTR	LTR/Gypsy
chr2	4727831	4728080	rnd-5_family-10	LINE/RTE-BovB
chr2	4729922	4730047	TE_00000627	DNA/DTM
chr2	4749696	4749746	TE_00000394	DNA/DTM
chr2	4749703	4749762	TE_00000463	DNA/DTA
chr2	4749741	4749871	TE_00000620	DNA/DTC
chr2	4749747	4749764	TE_00000746	DNA/DTM
chr2	4749783	4749901	TE_00000027	DNA/DTM
chr2	4753369	4753972	rnd-1_family-20	LINE/RTE-BovB
chr2	4756523	4756640	TE_00000329	DNA/DTM
chr2	4756537	4756670	TE_00000620	DNA/DTC
chr2	4756601	4756684	TE_00000602	DNA/DTA
chr2	4756719	4756813	rnd-3_family-56	LINE/RTE-BovB
chr2	4756814	4756830	TE_00000271	DNA/DTM
chr2	4756903	4756953	TE_00000269	DNA/DTC
chr2	4759321	4759411	TE_00000669	DNA/DTM
chr2	4759412	4759455	TE_00000257	DNA/DTC
chr2	4759479	4759558	rnd-1_family-20	LINE/RTE-BovB
chr2	4759487	4759614	rnd-3_family-56	LINE/RTE-BovB
chr2	4759526	4759835	rnd-6_family-611	LINE/RTE-BovB
chr2	4760016	4760198	rnd-5_family-10	LINE/RTE-BovB
chr2	4765906	4765960	TE_00000854	DNA/DTM
chr2	4766029	4766079	TE_00000854	DNA/DTM
chr2	4768673	4768784	rnd-1_family-59	LINE/RTE-BovB
chr2	4796082	4796134	TE_00000669	DNA/DTM
chr2	4796135	4796175	TE_00000361	DNA/DTM
chr2	4798005	4798373	rnd-6_family-611	LINE/RTE-BovB
chr2	4825157	4825200	rnd-3_family-86	LINE/I
chr2	4825201	4825217	TE_00000352_INT-int	LTR/unknown
chr2	4846773	4846944	TE_00000332_LTR	LTR/Gypsy
chr2	4846926	4847266	TE_00000858_INT-int	LTR/Gypsy
chr2	4847549	4853058	TE_00000281_INT-int	LTR/Gypsy
chr2	4853059	4853230	TE_00000332_LTR	LTR/Gypsy
chr2	4863854	4863903	TE_00000257	DNA/DTC
chr2	4869056	4869144	rnd-1_family-23	LINE/RTE-BovB
chr2	4869344	4869423	rnd-1_family-20	LINE/RTE-BovB
chr2	4869424	4869453	TE_00000271	DNA/DTM
chr2	4869446	4869504	rnd-5_family-3384	LINE/RTE-BovB
chr2	4869512	4869749	rnd-6_family-611	LINE/RTE-BovB
chr2	4883131	4883237	TE_00000161	DNA/Helitron
chr2	4888783	4888837	TE_00000409_INT-int	LTR/Gypsy
chr2	4891669	4891729	TE_00000669	DNA/DTM
chr2	4891730	4891923	TE_00000378_LTR	LTR/Gypsy
chr2	4891743	4891951	TE_00000305	DNA/DTC
chr2	4892287	4892444	TE_00000483	DNA/DTM
chr2	4892312	4892427	TE_00000620	DNA/DTC
chr2	4897655	4897671	TE_00000801	DNA/DTC
chr2	4897672	4897832	TE_00000378_LTR	LTR/Gypsy
chr2	4897726	4897868	TE_00000592	DNA/DTM
chr2	4899281	4899870	TE_00000272	MITE/DTA
chr2	4901443	4901492	TE_00000746	DNA/DTM
chr2	4901449	4901490	TE_00000463	DNA/DTA
chr2	4901491	4901504	rnd-3_family-56	LINE/RTE-BovB
chr2	4901495	4902180	rnd-1_family-20	LINE/RTE-BovB
chr2	4902173	4902237	TE_00000717	DNA/DTM
chr2	4902184	4902194	TE_00000375	DNA/DTC
chr2	4902195	4902255	TE_00000378_LTR	LTR/Gypsy
chr2	4902435	4902532	TE_00000027	DNA/DTM
chr2	4909675	4909751	TE_00000592	DNA/DTM
chr2	4909775	4909879	TE_00000592	DNA/DTM
chr2	4910003	4910076	TE_00000319	DNA/DTA
chr2	4917744	4917796	rnd-1_family-20	LINE/RTE-BovB
chr2	4917816	4917875	TE_00000077	DNA/DTH
chr2	4917895	4917997	rnd-1_family-20	LINE/RTE-BovB
chr2	4919019	4919078	rnd-1_family-20	LINE/RTE-BovB
chr2	4919126	4919171	rnd-1_family-65	LINE/I
chr2	4919191	4919294	rnd-1_family-20	LINE/RTE-BovB
chr2	4923012	4923832	TE_00000310_INT-int	LTR/Gypsy
chr2	4927659	4928197	rnd-1_family-50	LINE/I
chr2	4928200	4928293	rnd-4_family-430	LINE/I
chr2	4928309	4928510	rnd-4_family-430	LINE/I
chr2	4942201	4942214	TE_00000368	DNA/DTM
chr2	4942215	4942400	TE_00000620	DNA/DTC
chr2	4942401	4942412	TE_00000368	DNA/DTM
chr2	4942424	4942602	TE_00000620	DNA/DTC
chr2	4944537	4944810	rnd-5_family-10	LINE/RTE-BovB
chr2	4956022	4956145	TE_00000375	DNA/DTC
chr2	4956085	4956190	TE_00000728	DNA/DTM
chr2	4956114	4956292	TE_00000620	DNA/DTC
chr2	4956166	4956307	rnd-5_family-224	LINE/RTE-BovB
chr2	4958996	4959033	TE_00000409_INT-int	LTR/Gypsy
chr2	4958998	4959044	TE_00000352_INT-int	LTR/unknown
chr2	4959045	4959071	TE_00000361	DNA/DTM
chr2	4959847	4959923	TE_00000063	DNA/DTM
chr2	4959863	4959923	TE_00000378_LTR	LTR/Gypsy
chr2	4959924	4959943	TE_00000500	DNA/DTH
chr2	4962025	4962094	TE_00000128	DNA/DTT
chr2	4962095	4962579	TE_00000128	DNA/DTT
chr2	4964727	4964878	TE_00000378_LTR	LTR/Gypsy
chr2	4965287	4965445	rnd-5_family-1236	LINE/R1
chr2	4971987	4972015	TE_00000533	DNA/DTC
chr2	4972016	4972200	TE_00000378_LTR	LTR/Gypsy
chr2	4972136	4972208	TE_00000500	DNA/DTH
chr2	4973830	4973843	TE_00000483	DNA/DTM
chr2	4973844	4974017	TE_00000620	DNA/DTC
chr2	4973909	4974050	TE_00000101	DNA/DTC
chr2	4974656	4974730	rnd-1_family-8	LINE/CR1
chr2	4974667	4974861	TE_00000620	DNA/DTC
chr2	4978645	4978874	rnd-6_family-1212	LINE/RTE-BovB
chr2	4992375	4992569	TE_00000740	DNA/DTC
chr2	4992413	4992596	TE_00000620	DNA/DTC
chr2	4992597	4992617	TE_00000482	DNA/DTM
chr2	4992618	4992679	TE_00000500	DNA/DTH
chr2	4994904	4994970	TE_00000500	DNA/DTH
chr2	4994912	4994978	TE_00000620	DNA/DTC
chr2	4994980	4995020	TE_00000375	DNA/DTC
chr2	4995021	4995144	TE_00000077	DNA/DTH
chr2	4995142	4995242	TE_00000620	DNA/DTC
chr2	4995145	4995221	TE_00000375	DNA/DTC
chr2	5003385	5003450	rnd-1_family-114	LINE/CR1
chr2	5012019	5012319	TE_00000641	DNA/DTA
chr2	5015399	5015436	rnd-5_family-10	LINE/RTE-BovB
chr2	5015437	5015661	rnd-1_family-20	LINE/RTE-BovB
chr2	5015868	5016010	rnd-1_family-20	LINE/RTE-BovB
chr2	5016042	5016106	TE_00000394	DNA/DTM
chr2	5016049	5016068	TE_00000746	DNA/DTM
chr2	5016069	5016255	TE_00000378_LTR	LTR/Gypsy
chr2	5016153	5016272	TE_00000136	DNA/DTC
chr2	5042738	5042900	TE_00000378_LTR	LTR/Gypsy
chr2	5042901	5042940	TE_00000027	DNA/DTM
chr2	5045338	5045419	TE_00000391	DNA/DTM
chr2	5045374	5045459	TE_00000748	DNA/DTM
chr2	5045420	5045448	TE_00000375	DNA/DTC
chr2	5053943	5054004	TE_00000679_INT-int	LTR/Copia
chr2	5054099	5054152	TE_00000679_INT-int	LTR/Copia
chr2	5058381	5058563	rnd-1_family-23	LINE/RTE-BovB
chr2	5058575	5058725	TE_00000086	DNA/DTC
chr2	5058597	5058743	TE_00000305	DNA/DTC
chr2	5058735	5058997	rnd-1_family-23	LINE/RTE-BovB
chr2	5086056	5086155	TE_00000361	DNA/DTM
chr2	5086071	5086152	TE_00000375	DNA/DTC
chr2	5086153	5086202	TE_00000602	DNA/DTA
chr2	5111452	5111477	TE_00000533	DNA/DTC
chr2	5111478	5111662	TE_00000378_LTR	LTR/Gypsy
chr2	5111663	5111693	TE_00000730	DNA/DTM
chr2	5112154	5112298	TE_00000375	DNA/DTC
chr2	5115140	5115298	TE_00000086	DNA/DTC
chr2	5118153	5118349	TE_00000620	DNA/DTC
chr2	5146773	5146798	rnd-5_family-224	LINE/RTE-BovB
chr2	5146799	5146984	TE_00000378_LTR	LTR/Gypsy
chr2	5156809	5156944	TE_00000077	DNA/DTH
chr2	5156817	5156838	TE_00000500	DNA/DTH
chr2	5156839	5157007	TE_00000378_LTR	LTR/Gypsy
chr2	5162606	5162942	rnd-1_family-59	LINE/RTE-BovB
chr2	5162943	5163103	TE_00000328	MITE/DTA
chr2	5163102	5163194	rnd-6_family-1212	LINE/RTE-BovB
chr2	5163213	5163284	rnd-5_family-94	LINE/RTE-BovB
chr2	5171111	5171290	TE_00000269	DNA/DTC
chr2	5173645	5173689	TE_00000730	DNA/DTM
chr2	5173694	5173752	rnd-4_family-36	LINE/RTE-BovB
chr2	5178683	5178711	TE_00000375	DNA/DTC
chr2	5178712	5178887	TE_00000378_LTR	LTR/Gypsy
chr2	5178888	5178909	rnd-5_family-94	LINE/RTE-BovB
chr2	5183815	5184036	TE_00000271	DNA/DTM
chr2	5183859	5184103	rnd-5_family-3384	LINE/RTE-BovB
chr2	5184091	5184281	TE_00000620	DNA/DTC
chr2	5184326	5184442	rnd-5_family-10	LINE/RTE-BovB
chr2	5192238	5192287	rnd-1_family-47	LINE/Jockey
chr2	5192288	5192438	rnd-2_family-64	LINE/I
chr2	5194685	5194872	TE_00000620	DNA/DTC
chr2	5204760	5204939	TE_00000086	DNA/DTC
chr2	5204762	5204788	rnd-1_family-8	LINE/CR1
chr2	5204789	5204976	TE_00000378_LTR	LTR/Gypsy
chr2	5210087	5210185	TE_00000764	DNA/DTM
chr2	5210103	5210298	TE_00000620	DNA/DTC
chr2	5216863	5216887	TE_00000764	DNA/DTM
chr2	5216888	5217007	TE_00000620	DNA/DTC
chr2	5217008	5217026	TE_00000764	DNA/DTM
chr2	5217369	5217453	rnd-5_family-10	LINE/RTE-BovB
chr2	5226768	5226877	TE_00000136	DNA/DTC
chr2	5226781	5226879	TE_00000391	DNA/DTM
chr2	5235940	5236050	TE_00000084	DNA/DTH
chr2	5236561	5236614	TE_00000030	DNA/Helitron
chr2	5236565	5236664	TE_00000269	DNA/DTC
chr2	5250536	5251081	rnd-1_family-20	LINE/RTE-BovB
chr2	5251163	5251196	TE_00000679_INT-int	LTR/Copia
chr2	5251309	5251320	TE_00000034	DNA/DTC
chr2	5251321	5251394	TE_00000679_INT-int	LTR/Copia
chr2	5251395	5251420	TE_00000034	DNA/DTC
chr2	5295490	5295509	TE_00000482	DNA/DTM
chr2	5295510	5295699	TE_00000378_LTR	LTR/Gypsy
chr2	5295700	5295747	rnd-3_family-56	LINE/RTE-BovB
chr2	5296337	5296515	rnd-5_family-370	LINE/CR1
chr2	5296515	5296647	rnd-5_family-370	LINE/CR1
chr2	5301999	5302121	TE_00000453	DNA/DTA
chr2	5302122	5302700	TE_00000339	DNA/DTA
chr2	5302882	5303022	TE_00000669	DNA/DTM
chr2	5302897	5303042	TE_00000620	DNA/DTC
chr2	5303054	5303162	TE_00000870	DNA/DTM
chr2	5303082	5303350	TE_00000091	MITE/DTM
chr2	5303258	5303369	TE_00000870	DNA/DTM
chr2	5320784	5320934	TE_00000378_LTR	LTR/Gypsy
chr2	5320945	5321253	TE_00000865	DNA/DTM
chr2	5320993	5321535	TE_00000476	MITE/DTM
chr2	5321392	5321574	TE_00000249	DNA/DTA
chr2	5324443	5325017	rnd-5_family-140	LINE/CR1
chr2	5325168	5325620	rnd-5_family-140	LINE/CR1
chr2	5330559	5330714	rnd-1_family-13	LINE/R1
chr2	5331751	5331836	rnd-1_family-13	LINE/R1
chr2	5339116	5339253	rnd-1_family-20	LINE/RTE-BovB
chr2	5339254	5339293	rnd-5_family-10	LINE/RTE-BovB
chr2	5339440	5339532	rnd-1_family-23	LINE/RTE-BovB
chr2	5341202	5342157	rnd-1_family-20	LINE/RTE-BovB
chr2	5342190	5342292	rnd-1_family-87	LINE/RTE-BovB
chr2	5346283	5346473	TE_00000433_LTR	LTR/unknown
chr2	5349263	5349393	rnd-5_family-224	LINE/RTE-BovB
chr2	5349394	5349410	TE_00000533	DNA/DTC
chr2	5349404	5349450	TE_00000077	DNA/DTH
chr2	5350901	5350912	TE_00000361	DNA/DTM
chr2	5350913	5351031	TE_00000375	DNA/DTC
chr2	5352534	5352657	rnd-4_family-95	LINE/RTE-BovB
chr2	5354102	5354169	TE_00000378_LTR	LTR/Gypsy
chr2	5354189	5354378	TE_00000378_LTR	LTR/Gypsy
chr2	5370015	5370167	rnd-1_family-20	LINE/RTE-BovB
chr2	5407403	5407528	TE_00000375	DNA/DTC
chr2	5407464	5407538	TE_00000101	DNA/DTC
chr2	5409554	5409572	TE_00000746	DNA/DTM
chr2	5409573	5409758	TE_00000378_LTR	LTR/Gypsy
chr2	5409700	5409765	TE_00000463	DNA/DTA
chr2	5409766	5409799	TE_00000746	DNA/DTM
chr2	5409815	5409880	TE_00000161	DNA/Helitron
chr2	5415362	5415378	TE_00000620	DNA/DTC
chr2	5415379	5415473	TE_00000592	DNA/DTM
chr2	5415474	5415491	TE_00000620	DNA/DTC
chr2	5427917	5427978	rnd-1_family-20	LINE/RTE-BovB
chr2	5427983	5428035	TE_00000865	DNA/DTM
chr2	5428036	5428172	TE_00000261	MITE/DTM
chr2	5428171	5428557	TE_00000336	DNA/DTA
chr2	5428697	5428964	TE_00000336	DNA/DTA
chr2	5428963	5429370	TE_00000261	MITE/DTM
chr2	5429809	5429961	TE_00000378_LTR	LTR/Gypsy
chr2	5442109	5442155	rnd-3_family-56	LINE/RTE-BovB
chr2	5442156	5442180	TE_00000379	DNA/DTM
chr2	5452498	5452526	TE_00000086	DNA/DTC
chr2	5452527	5452674	TE_00000378_LTR	LTR/Gypsy
chr2	5452682	5452712	rnd-1_family-47	LINE/Jockey
chr2	5466890	5467052	rnd-5_family-10	LINE/RTE-BovB
chr2	5466940	5467121	TE_00000410	DNA/DTC
chr2	5481103	5481258	rnd-1_family-8	LINE/CR1
chr2	5481127	5481142	TE_00000511	DNA/DTM
chr2	5481143	5481280	TE_00000620	DNA/DTC
chr2	5481153	5481304	rnd-5_family-224	LINE/RTE-BovB
chr2	5513716	5513800	TE_00000375	DNA/DTC
chr2	5513728	5513909	TE_00000378_LTR	LTR/Gypsy
chr2	5513861	5513915	TE_00000730	DNA/DTM
chr2	5526420	5526592	TE_00000482	DNA/DTM
chr2	5526716	5526959	TE_00000794_LTR	LTR/Gypsy
chr2	5526979	5527042	TE_00000436	DNA/DTH
chr2	5527043	5527124	TE_00000379	DNA/DTM
chr2	5527062	5527184	TE_00000614_LTR	LTR/unknown
chr2	5527076	5527259	TE_00000620	DNA/DTC
chr2	5527144	5527169	TE_00000101	DNA/DTC
chr2	5527170	5527273	TE_00000241	MITE/DTC
chr2	5527185	5527238	TE_00000436	DNA/DTH
chr2	5531145	5531331	TE_00000378_LTR	LTR/Gypsy
chr2	5549076	5549859	TE_00000691	DNA/DTA
chr2	5549935	5550094	TE_00000418	MITE/DTA
chr2	5557790	5557811	TE_00000375	DNA/DTC
chr2	5557812	5557997	TE_00000378_LTR	LTR/Gypsy
chr2	5557998	5558044	TE_00000483	DNA/DTM
chr2	5562919	5562939	TE_00000687	DNA/DTM
chr2	5562940	5562950	TE_00000647	DNA/DTT
chr2	5562951	5563033	TE_00000620	DNA/DTC
chr2	5563040	5563226	TE_00000378_LTR	LTR/Gypsy
chr2	5563087	5563244	TE_00000375	DNA/DTC
chr2	5563229	5563335	TE_00000482	DNA/DTM
chr2	5563336	5563371	TE_00000368	DNA/DTM
chr2	5595468	5595622	TE_00000377	MITE/DTA
chr2	5608973	5609110	TE_00000269	DNA/DTC
chr2	5609637	5609705	TE_00000119	DNA/Helitron
chr2	5612260	5612480	rnd-1_family-23	LINE/RTE-BovB
chr2	5612579	5612691	TE_00000798	DNA/DTM
chr2	5612591	5612764	TE_00000620	DNA/DTC
chr2	5612680	5612794	TE_00000344	DNA/DTT
chr2	5625039	5625127	TE_00000394	DNA/DTM
chr2	5625076	5625091	TE_00000500	DNA/DTH
chr2	5625092	5625278	TE_00000378_LTR	LTR/Gypsy
chr2	5625279	5625290	TE_00000500	DNA/DTH
chr2	5627841	5628224	rnd-5_family-1236	LINE/R1
chr2	5628238	5628308	TE_00000080	DNA/DTM
chr2	5628243	5628327	TE_00000269	DNA/DTC
chr2	5628266	5628338	TE_00000586	DNA/DTM
chr2	5628473	5628605	TE_00000746	DNA/DTM
chr2	5628525	5628640	TE_00000238	DNA/DTC
chr2	5638979	5639158	TE_00000378_LTR	LTR/Gypsy
chr2	5639022	5639183	TE_00000638	DNA/DTC
chr2	5641625	5641742	TE_00000592	DNA/DTM
chr2	5658632	5658675	TE_00000687	DNA/DTM
chr2	5658676	5658819	TE_00000378_LTR	LTR/Gypsy
chr2	5658695	5658822	TE_00000344	DNA/DTT
chr2	5658823	5658950	TE_00000687	DNA/DTM
chr2	5658829	5659087	rnd-3_family-113	LINE/RTE-BovB
chr2	5667942	5668018	rnd-3_family-86	LINE/I
chr2	5667971	5668032	TE_00000361	DNA/DTM
chr2	5668078	5668407	TE_00000571	DNA/DTM
chr2	5668147	5668470	TE_00000571	DNA/DTM
chr2	5668445	5668524	TE_00000571	DNA/DTM
chr2	5668462	5668583	TE_00000571	DNA/DTM
chr2	5668527	5668598	TE_00000520	DNA/Helitron
chr2	5673920	5673986	TE_00000104	DNA/DTC
chr2	5673987	5674022	TE_00000269	DNA/DTC
chr2	5674027	5674207	TE_00000129	DNA/DTC
chr2	5674197	5674239	rnd-3_family-56	LINE/RTE-BovB
chr2	5676781	5677147	rnd-6_family-611	LINE/RTE-BovB
chr2	5677154	5677165	rnd-5_family-224	LINE/RTE-BovB
chr2	5677166	5677266	TE_00000375	DNA/DTC
chr2	5677270	5677549	rnd-5_family-10	LINE/RTE-BovB
chr2	5677547	5677822	rnd-1_family-20	LINE/RTE-BovB
chr2	5682738	5682791	TE_00000596	DNA/DTM
chr2	5682744	5684531	rnd-1_family-33	LINE/I
chr2	5714811	5714881	rnd-3_family-56	LINE/RTE-BovB
chr2	5714828	5714955	TE_00000391	DNA/DTM
chr2	5722466	5722517	TE_00000728	DNA/DTM
chr2	5722518	5722703	TE_00000378_LTR	LTR/Gypsy
chr2	5722520	5722725	TE_00000086	DNA/DTC
chr2	5728720	5728870	TE_00000834	DNA/DTC
chr2	5728742	5728917	TE_00000378_LTR	LTR/Gypsy
chr2	5729382	5729396	TE_00000101	DNA/DTC
chr2	5729397	5729498	TE_00000378_LTR	LTR/Gypsy
chr2	5729499	5729540	TE_00000101	DNA/DTC
chr2	5733997	5734151	TE_00000378_LTR	LTR/Gypsy
chr2	5734152	5734176	rnd-5_family-224	LINE/RTE-BovB
chr2	5738841	5738860	TE_00000391	DNA/DTM
chr2	5738861	5739046	TE_00000378_LTR	LTR/Gypsy
chr2	5739066	5739266	rnd-5_family-224	LINE/RTE-BovB
chr2	5739261	5739324	rnd-5_family-224	LINE/RTE-BovB
chr2	5742262	5742788	TE_00000128	DNA/DTT
chr2	5742785	5743195	TE_00000128	DNA/DTT
chr2	5746639	5746699	TE_00000679_INT-int	LTR/Copia
chr2	5751879	5752263	rnd-6_family-611	LINE/RTE-BovB
chr2	5752262	5752298	rnd-1_family-59	LINE/RTE-BovB
chr2	5752451	5752515	TE_00000077	DNA/DTH
chr2	5752459	5754793	rnd-1_family-65	LINE/I
chr2	5757645	5757815	rnd-1_family-59	LINE/RTE-BovB
chr2	5757837	5757887	rnd-1_family-59	LINE/RTE-BovB
chr2	5757886	5758270	rnd-6_family-611	LINE/RTE-BovB
chr2	5761835	5762005	rnd-1_family-59	LINE/RTE-BovB
chr2	5762027	5762077	rnd-1_family-59	LINE/RTE-BovB
chr2	5762076	5762460	rnd-6_family-611	LINE/RTE-BovB
chr2	5765801	5765902	rnd-6_family-1689	LINE/I
chr2	5765956	5766050	rnd-5_family-2112	LINE/I
chr2	5766088	5766363	rnd-5_family-2112	LINE/I
chr2	5766377	5766867	rnd-5_family-993	LINE/Jockey
chr2	5766941	5767325	rnd-6_family-611	LINE/RTE-BovB
chr2	5767324	5767577	rnd-1_family-59	LINE/RTE-BovB
chr2	5767335	5767677	TE_00000170	DNA/DTM
chr2	5771762	5772146	rnd-1_family-20	LINE/RTE-BovB
chr2	5772145	5772398	rnd-1_family-59	LINE/RTE-BovB
chr2	5772156	5772498	TE_00000170	DNA/DTM
chr2	5775644	5775766	rnd-5_family-94	LINE/RTE-BovB
chr2	5785875	5785965	rnd-1_family-13	LINE/R1
chr2	5786379	5786714	rnd-1_family-13	LINE/R1
chr2	5786824	5786999	rnd-1_family-13	LINE/R1
chr2	5789266	5789410	TE_00000261	MITE/DTM
chr2	5789389	5789714	TE_00000003	DNA/Helitron
chr2	5790159	5790418	TE_00000003	DNA/Helitron
chr2	5790405	5790449	TE_00000634	DNA/DTM
chr2	5790412	5790809	TE_00000261	MITE/DTM
chr2	5791806	5791952	rnd-1_family-13	LINE/R1
chr2	5793722	5796016	TE_00000430	DNA/DTM
chr2	5798733	5798770	TE_00000527	DNA/DTM
chr2	5798734	5798777	TE_00000469	DNA/Helitron
chr2	5798745	5798830	TE_00000617	DNA/DTC
chr2	5798812	5798926	TE_00000469	DNA/Helitron
chr2	5798853	5798948	TE_00000617	DNA/DTC
chr2	5798870	5798957	TE_00000527	DNA/DTM
chr2	5800957	5801224	rnd-1_family-13	LINE/R1
chr2	5821013	5821152	TE_00000335	DNA/DTM
chr2	5821067	5821170	TE_00000136	DNA/DTC
chr2	5821079	5821176	TE_00000136	DNA/DTC
chr2	5825686	5825844	TE_00000620	DNA/DTC
chr2	5825720	5825861	TE_00000335	DNA/DTM
chr2	5832906	5832984	TE_00000838	DNA/DTM
chr2	5832918	5833093	TE_00000620	DNA/DTC
chr2	5833094	5833116	TE_00000500	DNA/DTH
chr2	5833432	5833568	TE_00000375	DNA/DTC
chr2	5833435	5833494	TE_00000238	DNA/DTC
chr2	5833495	5833578	TE_00000463	DNA/DTA
chr2	5833579	5833594	TE_00000238	DNA/DTC
chr2	5841492	5841676	TE_00000378_LTR	LTR/Gypsy
chr2	5841677	5841690	TE_00000602	DNA/DTA
chr2	5841691	5841720	TE_00000086	DNA/DTC
chr2	5842686	5843808	TE_00000502	DNA/DTC
chr2	5843836	5843975	rnd-1_family-13	LINE/R1
chr2	5870070	5870202	TE_00000375	DNA/DTC
chr2	5870092	5870228	TE_00000602	DNA/DTA
chr2	5870255	5870369	TE_00000620	DNA/DTC
chr2	5870370	5870393	TE_00000647	DNA/DTT
chr2	5874178	5874279	TE_00000596	DNA/DTM
chr2	5874543	5874985	TE_00000191_INT-int	LTR/Gypsy
chr2	5875231	5875817	TE_00000191_INT-int	LTR/Gypsy
chr2	5876012	5876393	TE_00000512_INT-int	LTR/Gypsy
chr2	5876394	5878216	TE_00000512_INT-int	LTR/Gypsy
chr2	5878309	5878655	TE_00000512_INT-int	LTR/Gypsy
chr2	5878792	5879185	TE_00000512_INT-int	LTR/Gypsy
chr2	5879994	5880038	rnd-1_family-33	LINE/I
chr2	5882096	5882283	TE_00000378_LTR	LTR/Gypsy
chr2	5882284	5882345	TE_00000623	DNA/DTC
chr2	5882284	5882311	rnd-5_family-224	LINE/RTE-BovB
chr2	5882287	5882370	TE_00000086	DNA/DTC
chr2	5890373	5890555	TE_00000375	DNA/DTC
chr2	5890515	5890562	TE_00000467	DNA/DTA
chr2	5890614	5890824	TE_00000287_INT-int	LTR/Copia
chr2	5914910	5915061	rnd-4_family-36	LINE/RTE-BovB
chr2	5915091	5915333	rnd-5_family-10	LINE/RTE-BovB
chr2	5915331	5915445	rnd-3_family-113	LINE/RTE-BovB
chr2	5917155	5917294	TE_00000101	DNA/DTC
chr2	5917171	5917199	TE_00000746	DNA/DTM
chr2	5917200	5917361	TE_00000378_LTR	LTR/Gypsy
chr2	5917362	5917427	TE_00000746	DNA/DTM
chr2	5922500	5922694	rnd-3_family-113	LINE/RTE-BovB
chr2	5926851	5926952	TE_00000269	DNA/DTC
chr2	5926902	5926948	TE_00000500	DNA/DTH
chr2	5926949	5926959	TE_00000740	DNA/DTC
chr2	5926975	5927136	TE_00000378_LTR	LTR/Gypsy
chr2	5927099	5927150	TE_00000394	DNA/DTM
chr2	5932791	5932932	TE_00000620	DNA/DTC
chr2	5932933	5932998	TE_00000482	DNA/DTM
chr2	5947455	5947595	rnd-1_family-23	LINE/RTE-BovB
chr2	5951165	5951468	rnd-1_family-23	LINE/RTE-BovB
chr2	5951171	5951586	rnd-5_family-94	LINE/RTE-BovB
chr2	5951465	5951800	TE_00000271	DNA/DTM
chr2	5951588	5951922	rnd-5_family-10	LINE/RTE-BovB
chr2	5955940	5956258	rnd-1_family-20	LINE/RTE-BovB
chr2	5956496	5956509	TE_00000136	DNA/DTC
chr2	5956510	5956523	TE_00000710	DNA/DTC
chr2	5956524	5956709	TE_00000378_LTR	LTR/Gypsy
chr2	5956643	5956689	TE_00000136	DNA/DTC
chr2	5959290	5959354	rnd-1_family-145	LINE/RTE-BovB
chr2	5959436	5959467	rnd-1_family-65	LINE/I
chr2	5962613	5962623	TE_00000375	DNA/DTC
chr2	5962624	5962692	TE_00000257	DNA/DTC
chr2	5962634	5962646	TE_00000378_LTR	LTR/Gypsy
chr2	5962647	5962702	TE_00000361	DNA/DTM
chr2	5962654	5962706	TE_00000048	DNA/DTA
chr2	5971324	5971393	TE_00000798	DNA/DTM
chr2	5971325	5971345	rnd-5_family-224	LINE/RTE-BovB
chr2	5971346	5971477	TE_00000602	DNA/DTA
chr2	5971383	5971490	TE_00000391	DNA/DTM
chr2	5975301	5975454	TE_00000620	DNA/DTC
chr2	5975470	5975517	rnd-5_family-10	LINE/RTE-BovB
chr2	5977694	5977883	TE_00000620	DNA/DTC
chr2	5977815	5977892	TE_00000775	DNA/DTM
chr2	5987168	5987257	TE_00000589	DNA/Helitron
chr2	5987199	5987320	TE_00000269	DNA/DTC
chr2	5987321	5987353	TE_00000500	DNA/DTH
chr2	6005148	6005158	TE_00000463	DNA/DTA
chr2	6005159	6005344	TE_00000378_LTR	LTR/Gypsy
chr2	6008359	6008518	TE_00000378_LTR	LTR/Gypsy
chr2	6008427	6008529	TE_00000361	DNA/DTM
chr2	6008524	6008542	TE_00000271	DNA/DTM
chr2	6008543	6008640	rnd-6_family-611	LINE/RTE-BovB
chr2	6030794	6030830	TE_00000101	DNA/DTC
chr2	6030831	6031015	TE_00000378_LTR	LTR/Gypsy
chr2	6030833	6031039	TE_00000620	DNA/DTC
chr2	6037474	6037517	TE_00000793	DNA/DTM
chr2	6037518	6037696	TE_00000620	DNA/DTC
chr2	6037697	6037709	TE_00000793	DNA/DTM
chr2	6041084	6041207	TE_00000269	DNA/DTC
chr2	6041208	6041228	TE_00000129	DNA/DTC
chr2	6053766	6053834	TE_00000030	DNA/Helitron
chr2	6059324	6059455	TE_00000573	DNA/DTC
chr2	6059379	6059525	TE_00000378_LTR	LTR/Gypsy
chr2	6059463	6059538	TE_00000136	DNA/DTC
chr2	6062088	6062494	rnd-3_family-56	LINE/RTE-BovB
chr2	6068968	6069053	TE_00000335	DNA/DTM
chr2	6077422	6077560	rnd-5_family-94	LINE/RTE-BovB
chr2	6077490	6077583	TE_00000080	DNA/DTM
chr2	6088763	6088933	rnd-5_family-10	LINE/RTE-BovB
chr2	6088934	6089155	TE_00000269	DNA/DTC
chr2	6088947	6089394	rnd-3_family-113	LINE/RTE-BovB
chr2	6089337	6089405	TE_00000271	DNA/DTM
chr2	6089493	6089675	TE_00000620	DNA/DTC
chr2	6089676	6089711	TE_00000483	DNA/DTM
chr2	6095003	6095156	rnd-1_family-59	LINE/RTE-BovB
chr2	6103930	6103961	TE_00000394	DNA/DTM
chr2	6103962	6104033	TE_00000375	DNA/DTC
chr2	6108656	6108688	TE_00000027	DNA/DTM
chr2	6108689	6108852	TE_00000378_LTR	LTR/Gypsy
chr2	6108795	6108860	TE_00000467	DNA/DTA
chr2	6108928	6109125	TE_00000080	DNA/DTM
chr2	6109017	6109036	TE_00000533	DNA/DTC
chr2	6109037	6109224	TE_00000378_LTR	LTR/Gypsy
chr2	6109225	6109251	TE_00000533	DNA/DTC
chr2	6111288	6111380	TE_00000740	DNA/DTC
chr2	6111298	6111400	TE_00000269	DNA/DTC
chr2	6111350	6111434	TE_00000335	DNA/DTM
chr2	6116015	6116125	TE_00000834	DNA/DTC
chr2	6130253	6130446	TE_00000620	DNA/DTC
chr2	6130290	6130450	TE_00000793	DNA/DTM
chr2	6130367	6130461	TE_00000614_LTR	LTR/unknown
chr2	6142139	6142151	TE_00000269	DNA/DTC
chr2	6142152	6142297	TE_00000746	DNA/DTM
chr2	6144359	6145018	rnd-1_family-20	LINE/RTE-BovB
chr2	6165810	6166044	TE_00000033_LTR	LTR/unknown
chr2	6166045	6166128	TE_00000685_INT-int	LTR/unknown
chr2	6166045	6166141	TE_00000266_INT-int	LTR/Gypsy
chr2	6166119	6166158	TE_00000527	DNA/DTM
chr2	6166142	6166184	TE_00000433_LTR	LTR/unknown
chr2	6175586	6175773	TE_00000378_LTR	LTR/Gypsy
chr2	6175774	6175815	TE_00000368	DNA/DTM
chr2	6181981	6182002	rnd-4_family-95	LINE/RTE-BovB
chr2	6182003	6182111	TE_00000627	DNA/DTM
chr2	6182155	6182224	TE_00000798	DNA/DTM
chr2	6182225	6182447	rnd-6_family-611	LINE/RTE-BovB
chr2	6186647	6186694	rnd-1_family-8	LINE/CR1
chr2	6186675	6186862	TE_00000269	DNA/DTC
chr2	6186788	6186903	TE_00000728	DNA/DTM
chr2	6189487	6189523	TE_00000520	DNA/Helitron
chr2	6189524	6189561	TE_00000409_INT-int	LTR/Gypsy
chr2	6189563	6189619	TE_00000571	DNA/DTM
chr2	6189584	6189742	TE_00000238	DNA/DTC
chr2	6189630	6189867	TE_00000571	DNA/DTM
chr2	6195139	6195254	TE_00000084	DNA/DTH
chr2	6197222	6197258	TE_00000463	DNA/DTA
chr2	6197259	6197322	TE_00000378_LTR	LTR/Gypsy
chr2	6197323	6197365	TE_00000394	DNA/DTM
chr2	6197323	6197333	TE_00000062	DNA/DTC
chr2	6211670	6211879	rnd-6_family-1212	LINE/RTE-BovB
chr2	6214976	6215039	TE_00000527	DNA/DTM
chr2	6214984	6215080	TE_00000469	DNA/Helitron
chr2	6215070	6215142	TE_00000828_INT-int	LTR/Gypsy
chr2	6215084	6215144	rnd-3_family-86	LINE/I
chr2	6215160	6215270	TE_00000527	DNA/DTM
chr2	6215212	6215277	TE_00000469	DNA/Helitron
chr2	6218254	6221926	TE_00000746	DNA/DTM
chr2	6222101	6222123	TE_00000779	MITE/DTH
chr2	6222124	6222307	TE_00000378_LTR	LTR/Gypsy
chr2	6222205	6222324	TE_00000801	DNA/DTC
chr2	6223830	6223874	TE_00000679_INT-int	LTR/Copia
chr2	6223832	6223900	TE_00000344	DNA/DTT
chr2	6226037	6226242	TE_00000571	DNA/DTM
chr2	6244350	6244419	TE_00000084	DNA/DTH
chr2	6269601	6269617	TE_00000084	DNA/DTH
chr2	6269618	6269674	TE_00000854	DNA/DTM
chr2	6269675	6269747	TE_00000084	DNA/DTH
chr2	6269689	6269762	TE_00000161	DNA/Helitron
chr2	6273052	6273146	TE_00000361	DNA/DTM
chr2	6275100	6275153	TE_00000596	DNA/DTM
chr2	6275139	6275303	TE_00000748	DNA/DTM
chr2	6275157	6275311	TE_00000378_LTR	LTR/Gypsy
chr2	6277870	6277952	TE_00000344	DNA/DTT
chr2	6277879	6277957	TE_00000586	DNA/DTM
chr2	6277958	6277971	TE_00000748	DNA/DTM
chr2	6279716	6280117	TE_00000128	DNA/DTT
chr2	6283469	6283594	rnd-6_family-1212	LINE/RTE-BovB
chr2	6283830	6283921	TE_00000027	DNA/DTM
chr2	6283861	6283956	TE_00000241	MITE/DTC
chr2	6292271	6292284	TE_00000084	DNA/DTH
chr2	6292285	6292338	TE_00000854	DNA/DTM
chr2	6295435	6295446	TE_00000500	DNA/DTH
chr2	6295447	6295637	TE_00000620	DNA/DTC
chr2	6295638	6295673	TE_00000500	DNA/DTH
chr2	6301696	6301724	rnd-5_family-224	LINE/RTE-BovB
chr2	6301714	6301724	TE_00000394	DNA/DTM
chr2	6301725	6301911	TE_00000378_LTR	LTR/Gypsy
chr2	6301843	6301921	TE_00000344	DNA/DTT
chr2	6307386	6307452	TE_00000269	DNA/DTC
chr2	6307406	6307475	TE_00000586	DNA/DTM
chr2	6307819	6308020	rnd-5_family-10	LINE/RTE-BovB
chr2	6308031	6308357	rnd-5_family-10	LINE/RTE-BovB
chr2	6310757	6310776	TE_00000746	DNA/DTM
chr2	6310777	6310833	TE_00000086	DNA/DTC
chr2	6310834	6310937	TE_00000746	DNA/DTM
chr2	6310876	6310945	TE_00000669	DNA/DTM
chr2	6313758	6313860	TE_00000048	DNA/DTA
chr2	6313780	6313974	TE_00000620	DNA/DTC
chr2	6334748	6334768	TE_00000669	DNA/DTM
chr2	6334769	6334958	TE_00000620	DNA/DTC
chr2	6334959	6334989	TE_00000669	DNA/DTM
chr2	6338466	6338550	rnd-6_family-611	LINE/RTE-BovB
chr2	6347249	6347266	TE_00000533	DNA/DTC
chr2	6347267	6347451	TE_00000378_LTR	LTR/Gypsy
chr2	6347452	6347496	TE_00000533	DNA/DTC
chr2	6347567	6347833	rnd-6_family-611	LINE/RTE-BovB
chr2	6355920	6356102	TE_00000378_LTR	LTR/Gypsy
chr2	6355922	6356125	TE_00000483	DNA/DTM
chr2	6355982	6356126	TE_00000077	DNA/DTH
chr2	6356103	6356154	TE_00000500	DNA/DTH
chr2	6361334	6361491	TE_00000378_LTR	LTR/Gypsy
chr2	6361357	6361387	TE_00000375	DNA/DTC
chr2	6361388	6361511	TE_00000801	DNA/DTC
chr2	6361512	6361522	TE_00000375	DNA/DTC
chr2	6362467	6362533	rnd-1_family-13	LINE/R1
chr2	6363739	6363792	TE_00000012	DNA/Helitron
chr2	6363768	6363938	TE_00000793	DNA/DTM
chr2	6363793	6363913	TE_00000378_LTR	LTR/Gypsy
chr2	6379877	6380170	TE_00000673_LTR	LTR/Gypsy
chr2	6380193	6380323	TE_00000378_LTR	LTR/Gypsy
chr2	6380197	6380362	TE_00000533	DNA/DTC
chr2	6380420	6380559	TE_00000180	DNA/DTM
chr2	6380509	6380577	TE_00000257	DNA/DTC
chr2	6380555	6380620	TE_00000180	DNA/DTM
chr2	6380814	6381111	TE_00000526_LTR	LTR/Gypsy
chr2	6381112	6381246	TE_00000736_INT-int	LTR/Gypsy
chr2	6381312	6385552	TE_00000736_INT-int	LTR/Gypsy
chr2	6385553	6385850	TE_00000526_LTR	LTR/Gypsy
chr2	6385863	6386272	rnd-6_family-1689	LINE/I
chr2	6386242	6386514	rnd-4_family-170	LINE/RTE-BovB
chr2	6389463	6389739	rnd-4_family-95	LINE/RTE-BovB
chr2	6389889	6389974	TE_00000638	DNA/DTC
chr2	6389903	6389991	TE_00000012	DNA/Helitron
chr2	6398653	6399648	TE_00000271	DNA/DTM
chr2	6400076	6400194	TE_00000696	DNA/Helitron
chr2	6416393	6416475	rnd-1_family-13	LINE/R1
chr2	6420291	6420493	TE_00000834	DNA/DTC
chr2	6420309	6420338	TE_00000638	DNA/DTC
chr2	6420339	6420527	TE_00000378_LTR	LTR/Gypsy
chr2	6420528	6420560	TE_00000638	DNA/DTC
chr2	6420611	6420682	rnd-1_family-23	LINE/RTE-BovB
chr2	6430528	6430687	TE_00000375	DNA/DTC
chr2	6430588	6430728	TE_00000344	DNA/DTT
chr2	6435193	6435361	TE_00000378_LTR	LTR/Gypsy
chr2	6435194	6435384	rnd-5_family-224	LINE/RTE-BovB
chr2	6435312	6435403	TE_00000467	DNA/DTA
chr2	6435362	6435864	TE_00000615_INT-int	LTR/Gypsy
chr2	6435864	6436065	TE_00000615_INT-int	LTR/Gypsy
chr2	6441693	6441753	TE_00000586	DNA/DTM
chr2	6458462	6458544	TE_00000257	DNA/DTC
chr2	6458469	6458484	rnd-5_family-94	LINE/RTE-BovB
chr2	6458485	6458558	TE_00000077	DNA/DTH
chr2	6458875	6458949	TE_00000378_LTR	LTR/Gypsy
chr2	6458879	6458960	TE_00000748	DNA/DTM
chr2	6461508	6461528	TE_00000669	DNA/DTM
chr2	6461517	6461528	rnd-3_family-56	LINE/RTE-BovB
chr2	6461529	6461541	TE_00000378_LTR	LTR/Gypsy
chr2	6461542	6461711	TE_00000638	DNA/DTC
chr2	6468243	6468337	rnd-3_family-113	LINE/RTE-BovB
chr2	6470176	6470810	rnd-1_family-85	LINE/CR1
chr2	6470855	6470985	TE_00000620	DNA/DTC
chr2	6470908	6470995	TE_00000746	DNA/DTM
chr2	6491226	6491329	TE_00000269	DNA/DTC
chr2	6506083	6506127	TE_00000361	DNA/DTM
chr2	6506128	6506262	TE_00000394	DNA/DTM
chr2	6506183	6506257	TE_00000375	DNA/DTC
chr2	6506258	6506273	rnd-1_family-8	LINE/CR1
chr2	6506274	6506303	TE_00000361	DNA/DTM
chr2	6508927	6509016	TE_00000620	DNA/DTC
chr2	6508930	6509070	TE_00000764	DNA/DTM
chr2	6512613	6512688	TE_00000469	DNA/Helitron
chr2	6512626	6512724	TE_00000617	DNA/DTC
chr2	6512725	6512831	TE_00000469	DNA/Helitron
chr2	6512754	6512844	TE_00000527	DNA/DTM
chr2	6516549	6516661	TE_00000269	DNA/DTC
chr2	6519507	6520044	rnd-1_family-20	LINE/RTE-BovB
chr2	6529667	6530076	rnd-1_family-23	LINE/RTE-BovB
chr2	6530097	6530130	rnd-1_family-20	LINE/RTE-BovB
chr2	6530100	6530216	TE_00000861	DNA/Helitron
chr2	6530125	6530403	rnd-1_family-20	LINE/RTE-BovB
chr2	6565644	6565672	TE_00000620	DNA/DTC
chr2	6565687	6565818	TE_00000378_LTR	LTR/Gypsy
chr2	6565823	6565911	TE_00000375	DNA/DTC
chr2	6567533	6567816	rnd-1_family-145	LINE/RTE-BovB
chr2	6567567	6568032	rnd-6_family-611	LINE/RTE-BovB
chr2	6567794	6568718	rnd-5_family-223	LINE/RTE-BovB
chr2	6568686	6568741	TE_00000451	DNA/Helitron
chr2	6574461	6574622	rnd-3_family-113	LINE/RTE-BovB
chr2	6578044	6578210	TE_00000335	DNA/DTM
chr2	6578079	6578252	TE_00000620	DNA/DTC
chr2	6578109	6578270	TE_00000779	MITE/DTH
chr2	6592028	6592079	TE_00000679_INT-int	LTR/Copia
chr2	6652769	6652966	rnd-6_family-611	LINE/RTE-BovB
chr2	6653372	6653499	rnd-1_family-23	LINE/RTE-BovB
chr2	6653572	6653756	TE_00000249	DNA/DTA
chr2	6653613	6654154	TE_00000476	MITE/DTM
chr2	6654209	6654488	rnd-1_family-20	LINE/RTE-BovB
chr2	6654483	6654516	rnd-6_family-611	LINE/RTE-BovB
chr2	6654537	6655225	rnd-6_family-611	LINE/RTE-BovB
chr2	6655235	6655327	rnd-1_family-207	LINE/RTE-BovB
chr2	6661346	6661499	rnd-1_family-80	LINE/RTE-BovB
chr2	6672852	6672909	TE_00000533	DNA/DTC
chr2	6672910	6673094	TE_00000378_LTR	LTR/Gypsy
chr2	6673095	6673123	TE_00000533	DNA/DTC
chr2	6673888	6673963	TE_00000255	DNA/DTM
chr2	6681127	6681138	TE_00000638	DNA/DTC
chr2	6681133	6681186	TE_00000687	DNA/DTM
chr2	6681139	6681234	TE_00000602	DNA/DTA
chr2	6681188	6681239	TE_00000136	DNA/DTC
chr2	6682732	6682955	TE_00000027	DNA/DTM
chr2	6682763	6682960	TE_00000378_LTR	LTR/Gypsy
chr2	6682894	6683003	TE_00000077	DNA/DTH
chr2	6682961	6683001	rnd-5_family-94	LINE/RTE-BovB
chr2	6687141	6687189	rnd-5_family-10	LINE/RTE-BovB
chr2	6687241	6687381	rnd-6_family-611	LINE/RTE-BovB
chr2	6688716	6688829	rnd-3_family-56	LINE/RTE-BovB
chr2	6689160	6689251	TE_00000774	DNA/DTA
chr2	6689185	6689215	rnd-5_family-224	LINE/RTE-BovB
chr2	6689216	6689402	TE_00000378_LTR	LTR/Gypsy
chr2	6689403	6689470	TE_00000238	DNA/DTC
chr2	6689471	6689633	TE_00000378_LTR	LTR/Gypsy
chr2	6692322	6692546	rnd-2_family-64	LINE/I
chr2	6693079	6693239	TE_00000620	DNA/DTC
chr2	6693103	6693269	TE_00000764	DNA/DTM
chr2	6697451	6697786	rnd-5_family-2112	LINE/I
chr2	6697748	6697906	TE_00000129	DNA/DTC
chr2	6697786	6697911	TE_00000378_LTR	LTR/Gypsy
chr2	6719390	6719407	TE_00000375	DNA/DTC
chr2	6719408	6719575	TE_00000378_LTR	LTR/Gypsy
chr2	6719478	6719591	TE_00000746	DNA/DTM
chr2	6720429	6720593	TE_00000129	DNA/DTC
chr2	6720461	6720621	TE_00000620	DNA/DTC
chr2	6720484	6720666	TE_00000779	MITE/DTH
chr2	6720667	6720858	TE_00000378_LTR	LTR/Gypsy
chr2	6720671	6720732	TE_00000483	DNA/DTM
chr2	6720733	6720875	TE_00000077	DNA/DTH
chr2	6720970	6721025	TE_00000687	DNA/DTM
chr2	6723290	6723354	TE_00000746	DNA/DTM
chr2	6723298	6723356	TE_00000378_LTR	LTR/Gypsy
chr2	6743301	6743354	TE_00000854	DNA/DTM
chr2	6755261	6755357	TE_00000214	DNA/Helitron
chr2	6755273	6755359	TE_00000571	DNA/DTM
chr2	6757934	6758146	TE_00000055_INT-int	LTR/Gypsy
chr2	6769778	6769821	TE_00000183	DNA/DTC
chr2	6769779	6769829	TE_00000320	DNA/Helitron
chr2	6799327	6799429	TE_00000238	DNA/DTC
chr2	6799343	6799525	TE_00000378_LTR	LTR/Gypsy
chr2	6799451	6799535	TE_00000730	DNA/DTM
chr2	6801974	6802087	TE_00000378_LTR	LTR/Gypsy
chr2	6802070	6802087	TE_00000269	DNA/DTC
chr2	6802088	6802169	TE_00000335	DNA/DTM
chr2	6802089	6802190	TE_00000647	DNA/DTT
chr2	6802267	6802347	TE_00000746	DNA/DTM
chr2	6810297	6810707	rnd-5_family-140	LINE/CR1
chr2	6810706	6811153	rnd-5_family-140	LINE/CR1
chr2	6811239	6811319	TE_00000269	DNA/DTC
chr2	6811264	6811353	TE_00000614_LTR	LTR/unknown
chr2	6811322	6811385	rnd-1_family-20	LINE/RTE-BovB
chr2	6811362	6811523	TE_00000379	DNA/DTM
chr2	6811399	6811570	rnd-6_family-611	LINE/RTE-BovB
chr2	6811546	6811612	TE_00000620	DNA/DTC
chr2	6811553	6811632	TE_00000500	DNA/DTH
chr2	6811613	6811629	TE_00000048	DNA/DTA
chr2	6814506	6815432	rnd-1_family-23	LINE/RTE-BovB
chr2	6831177	6831192	TE_00000077	DNA/DTH
chr2	6831193	6831347	TE_00000378_LTR	LTR/Gypsy
chr2	6831210	6831398	TE_00000238	DNA/DTC
chr2	6831496	6831593	rnd-5_family-224	LINE/RTE-BovB
chr2	6833784	6833858	TE_00000463	DNA/DTA
chr2	6833794	6833894	TE_00000375	DNA/DTC
chr2	6833893	6833930	TE_00000828_INT-int	LTR/Gypsy
chr2	6833937	6834017	TE_00000027	DNA/DTM
chr2	6833940	6834031	TE_00000378_LTR	LTR/Gypsy
chr2	6833944	6834127	TE_00000533	DNA/DTC
chr2	6841235	6841379	TE_00000375	DNA/DTC
chr2	6841709	6841898	TE_00000620	DNA/DTC
chr2	6868492	6868651	TE_00000378_LTR	LTR/Gypsy
chr2	6872485	6872694	TE_00000764	DNA/DTM
chr2	6872510	6872701	TE_00000620	DNA/DTC
chr2	6875330	6875508	TE_00000110	MITE/DTA
chr2	6875378	6875408	TE_00000129	DNA/DTC
chr2	6875720	6875743	rnd-5_family-224	LINE/RTE-BovB
chr2	6875744	6875929	TE_00000378_LTR	LTR/Gypsy
chr2	6875930	6875956	rnd-5_family-224	LINE/RTE-BovB
chr2	6882774	6882903	TE_00000669	DNA/DTM
chr2	6882794	6882912	TE_00000500	DNA/DTH
chr2	6882823	6882921	TE_00000620	DNA/DTC
chr2	6888951	6889193	rnd-1_family-20	LINE/RTE-BovB
chr2	6889485	6889625	TE_00000602	DNA/DTA
chr2	6889545	6889622	TE_00000378_LTR	LTR/Gypsy
chr2	6889623	6889641	rnd-1_family-8	LINE/CR1
chr2	6891988	6892173	TE_00000378_LTR	LTR/Gypsy
chr2	6892131	6892141	TE_00000746	DNA/DTM
chr2	6892142	6892177	TE_00000467	DNA/DTA
chr2	6901330	6901497	TE_00000110	MITE/DTA
chr2	6901706	6901799	TE_00000104	DNA/DTC
chr2	6901717	6901821	TE_00000269	DNA/DTC
chr2	6901817	6902695	rnd-1_family-20	LINE/RTE-BovB
chr2	6902689	6902738	TE_00000620	DNA/DTC
chr2	6913692	6914023	rnd-5_family-10	LINE/RTE-BovB
chr2	6935514	6935570	TE_00000136	DNA/DTC
chr2	6935517	6935580	TE_00000361	DNA/DTM
chr2	6967314	6967645	rnd-5_family-1236	LINE/R1
chr2	6967697	6967717	rnd-1_family-8	LINE/CR1
chr2	6967718	6967902	TE_00000378_LTR	LTR/Gypsy
chr2	6967728	6967838	rnd-5_family-224	LINE/RTE-BovB
chr2	6967844	6967919	TE_00000463	DNA/DTA
chr2	6967926	6967968	rnd-5_family-224	LINE/RTE-BovB
chr2	6968184	6968342	rnd-5_family-224	LINE/RTE-BovB
chr2	6968204	6968375	TE_00000620	DNA/DTC
chr2	6968529	6969081	TE_00000069_LTR	LTR/unknown
chr2	6969082	6969633	TE_00000427_LTR	LTR/Gypsy
chr2	6971504	6971655	TE_00000247	MITE/DTA
chr2	6971624	6971673	TE_00000247	MITE/DTA
chr2	6971738	6971763	TE_00000247	MITE/DTA
chr2	6971764	6971867	TE_00000677	MITE/DTA
chr2	6971892	6971986	TE_00000687	DNA/DTM
chr2	6971910	6972107	TE_00000620	DNA/DTC
chr2	6974893	6975062	TE_00000620	DNA/DTC
chr2	6974895	6975083	TE_00000482	DNA/DTM
chr2	6979790	6979854	TE_00000746	DNA/DTM
chr2	6979799	6979915	TE_00000620	DNA/DTC
chr2	6979885	6979920	TE_00000238	DNA/DTC
chr2	6979921	6980103	TE_00000378_LTR	LTR/Gypsy
chr2	6995719	6996272	TE_00000069_LTR	LTR/unknown
chr2	6996245	6996824	TE_00000427_LTR	LTR/Gypsy
chr2	6996991	6997036	rnd-1_family-33	LINE/I
chr2	6997093	6997177	TE_00000586	DNA/DTM
chr2	7015769	7015849	TE_00000375	DNA/DTC
chr2	7043523	7043538	TE_00000851	DNA/DTC
chr2	7043539	7043655	TE_00000748	DNA/DTM
chr2	7043553	7043656	rnd-3_family-113	LINE/RTE-BovB
chr2	7043698	7043805	TE_00000290	DNA/DTC
chr2	7043726	7043817	TE_00000290	DNA/DTC
chr2	7050515	7053151	TE_00000242	DNA/DTC
chr2	7053193	7054172	TE_00000242	DNA/DTC
chr2	7054173	7054659	rnd-5_family-223	LINE/RTE-BovB
chr2	7061711	7061932	TE_00000271	DNA/DTM
chr2	7061964	7062069	TE_00000627	DNA/DTM
chr2	7061969	7062108	TE_00000379	DNA/DTM
chr2	7062109	7062445	rnd-1_family-20	LINE/RTE-BovB
chr2	7062443	7062591	rnd-1_family-20	LINE/RTE-BovB
chr2	7067640	7067729	TE_00000361	DNA/DTM
chr2	7084865	7084945	TE_00000467	DNA/DTA
chr2	7112359	7112401	TE_00000559	DNA/DTM
chr2	7121989	7122029	rnd-3_family-56	LINE/RTE-BovB
chr2	7141205	7141350	TE_00000053	DNA/DTA
chr2	7141316	7141383	TE_00000634	DNA/DTM
chr2	7141348	7141917	TE_00000261	MITE/DTM
chr2	7141910	7142063	TE_00000053	DNA/DTA
chr2	7158467	7158589	rnd-1_family-13	LINE/R1
chr2	7170033	7170143	rnd-3_family-86	LINE/I
chr2	7170056	7170189	TE_00000034	DNA/DTC
chr2	7196087	7196312	TE_00000093_LTR	LTR/unknown
chr2	7196313	7198857	TE_00000721_INT-int	LTR/unknown
chr2	7198895	7199120	TE_00000093_LTR	LTR/unknown
chr2	7200665	7200738	rnd-6_family-611	LINE/RTE-BovB
chr2	7200760	7200861	rnd-6_family-611	LINE/RTE-BovB
chr2	7206419	7206599	TE_00000378_LTR	LTR/Gypsy
chr2	7210899	7210936	TE_00000533	DNA/DTC
chr2	7210937	7211116	TE_00000378_LTR	LTR/Gypsy
chr2	7211046	7211131	TE_00000746	DNA/DTM
chr2	7211123	7211275	TE_00000620	DNA/DTC
chr2	7218497	7218511	TE_00000647	DNA/DTT
chr2	7218512	7218630	rnd-3_family-86	LINE/I
chr2	7218708	7218961	TE_00000091	MITE/DTM
chr2	7218884	7218994	TE_00000870	DNA/DTM
chr2	7226813	7226924	TE_00000764	DNA/DTM
chr2	7226825	7226970	TE_00000620	DNA/DTC
chr2	7226888	7227029	TE_00000746	DNA/DTM
chr2	7227729	7227833	rnd-1_family-59	LINE/RTE-BovB
chr2	7230509	7230852	TE_00000128	DNA/DTT
chr2	7239245	7239270	TE_00000602	DNA/DTA
chr2	7239271	7239431	TE_00000378_LTR	LTR/Gypsy
chr2	7239288	7239451	TE_00000086	DNA/DTC
chr2	7241741	7241864	TE_00000161	DNA/Helitron
chr2	7241888	7241926	rnd-5_family-224	LINE/RTE-BovB
chr2	7241933	7242014	TE_00000375	DNA/DTC
chr2	7242263	7242283	TE_00000238	DNA/DTC
chr2	7242284	7242421	TE_00000269	DNA/DTC
chr2	7242288	7242449	TE_00000793	DNA/DTM
chr2	7242450	7242464	TE_00000238	DNA/DTC
chr2	7246264	7246330	TE_00000375	DNA/DTC
chr2	7246275	7246330	rnd-1_family-8	LINE/CR1
chr2	7246331	7246344	TE_00000623	DNA/DTC
chr2	7248934	7249130	rnd-1_family-13	LINE/R1
chr2	7278462	7278476	rnd-5_family-94	LINE/RTE-BovB
chr2	7278477	7278661	TE_00000378_LTR	LTR/Gypsy
chr2	7278662	7278706	TE_00000728	DNA/DTM
chr2	7308127	7308236	TE_00000391	DNA/DTM
chr2	7308140	7308250	TE_00000669	DNA/DTM
chr2	7334258	7334468	rnd-1_family-13	LINE/R1
chr2	7337754	7337919	TE_00000328	MITE/DTA
chr2	7337772	7337941	TE_00000711	DNA/DTC
chr2	7343582	7343654	rnd-1_family-13	LINE/R1
chr2	7353855	7353876	rnd-1_family-8	LINE/CR1
chr2	7353877	7353972	TE_00000620	DNA/DTC
chr2	7353878	7354003	rnd-5_family-224	LINE/RTE-BovB
chr2	7353973	7353986	rnd-1_family-8	LINE/CR1
chr2	7362835	7362950	TE_00000162	DNA/DTA
chr2	7362915	7362992	TE_00000012	DNA/Helitron
chr2	7364936	7364977	TE_00000669	DNA/DTM
chr2	7364978	7365089	TE_00000375	DNA/DTC
chr2	7376493	7376550	rnd-1_family-8	LINE/CR1
chr2	7394200	7394294	TE_00000669	DNA/DTM
chr2	7399517	7399649	TE_00000378_LTR	LTR/Gypsy
chr2	7403160	7403321	TE_00000378_LTR	LTR/Gypsy
chr2	7416732	7416747	TE_00000748	DNA/DTM
chr2	7416748	7416826	TE_00000378_LTR	LTR/Gypsy
chr2	7416749	7416836	TE_00000602	DNA/DTA
chr2	7417315	7417942	rnd-4_family-170	LINE/RTE-BovB
chr2	7417927	7417975	TE_00000451	DNA/Helitron
chr2	7427684	7427867	TE_00000779	MITE/DTH
chr2	7427714	7427897	TE_00000620	DNA/DTC
chr2	7427898	7427941	rnd-5_family-224	LINE/RTE-BovB
chr2	7432897	7433030	rnd-1_family-22	LINE/R1
chr2	7432936	7433093	TE_00000798	DNA/DTM
chr2	7432960	7433114	TE_00000620	DNA/DTC
chr2	7433012	7433135	TE_00000592	DNA/DTM
chr2	7446911	7446949	TE_00000500	DNA/DTH
chr2	7446991	7447141	TE_00000500	DNA/DTH
chr2	7447142	7447158	TE_00000620	DNA/DTC
chr2	7447159	7447186	TE_00000740	DNA/DTC
chr2	7447243	7447351	TE_00000687	DNA/DTM
chr2	7447269	7447361	TE_00000823	DNA/DTC
chr2	7453966	7454056	rnd-1_family-8	LINE/CR1
chr2	7468061	7468252	TE_00000378_LTR	LTR/Gypsy
chr2	7468253	7468276	TE_00000086	DNA/DTC
chr2	7477571	7479299	TE_00000731	DNA/DTC
chr2	7494632	7494745	TE_00000375	DNA/DTC
chr2	7494737	7494805	TE_00000378_LTR	LTR/Gypsy
chr2	7494755	7494824	TE_00000793	DNA/DTM
chr2	7497494	7497535	TE_00000161	DNA/Helitron
chr2	7497577	7497622	TE_00000161	DNA/Helitron
chr2	7508051	7508233	TE_00000378_LTR	LTR/Gypsy
chr2	7542502	7542709	TE_00000242	DNA/DTC
chr2	7542544	7542834	rnd-4_family-36	LINE/RTE-BovB
chr2	7542944	7543082	rnd-1_family-87	LINE/RTE-BovB
chr2	7543004	7543129	TE_00000072	DNA/Helitron
chr2	7566975	7567147	TE_00000482	DNA/DTM
chr2	7567076	7567160	TE_00000101	DNA/DTC
chr2	7569263	7569438	TE_00000378_LTR	LTR/Gypsy
chr2	7569401	7569443	TE_00000394	DNA/DTM
chr2	7585101	7585280	rnd-6_family-611	LINE/RTE-BovB
chr2	7585998	7586141	TE_00000696	DNA/Helitron
chr2	7597012	7597050	rnd-6_family-1689	LINE/I
chr2	7598351	7598606	rnd-1_family-23	LINE/RTE-BovB
chr2	7598740	7598902	rnd-4_family-36	LINE/RTE-BovB
chr2	7600294	7600481	TE_00000057	MITE/DTA
chr2	7618668	7618755	rnd-5_family-224	LINE/RTE-BovB
chr2	7618751	7618864	TE_00000620	DNA/DTC
chr2	7619179	7619364	TE_00000500	DNA/DTH
chr2	7619185	7619198	TE_00000710	DNA/DTC
chr2	7619199	7619377	TE_00000378_LTR	LTR/Gypsy
chr2	7619218	7619401	TE_00000027	DNA/DTM
chr2	7619402	7619428	TE_00000710	DNA/DTC
chr2	7642046	7642194	TE_00000620	DNA/DTC
chr2	7642159	7642201	TE_00000022	DNA/Helitron
chr2	7657670	7657806	rnd-1_family-13	LINE/R1
chr2	7660994	7661208	rnd-1_family-59	LINE/RTE-BovB
chr2	7661208	7661426	rnd-1_family-80	LINE/RTE-BovB
chr2	7661234	7661454	TE_00000576	DNA/Helitron
chr2	7669499	7669648	TE_00000269	DNA/DTC
chr2	7669696	7669863	TE_00000391	DNA/DTM
chr2	7669702	7669724	TE_00000728	DNA/DTM
chr2	7669725	7669905	TE_00000378_LTR	LTR/Gypsy
chr2	7669906	7669929	TE_00000728	DNA/DTM
chr2	7674081	7674633	TE_00000069_LTR	LTR/unknown
chr2	7674634	7675174	TE_00000427_LTR	LTR/Gypsy
chr2	7675178	7675223	TE_00000860_INT-int	LTR/Gypsy
chr2	7675508	7676494	TE_00000796_INT-int	LTR/Copia
chr2	7676495	7677536	TE_00000727_INT-int	LTR/Gypsy
chr2	7677542	7678094	TE_00000069_LTR	LTR/unknown
chr2	7678095	7678636	TE_00000427_LTR	LTR/Gypsy
chr2	7678640	7678685	TE_00000860_INT-int	LTR/Gypsy
chr2	7678969	7679969	TE_00000796_INT-int	LTR/Copia
chr2	7679970	7682619	TE_00000604_INT-int	LTR/Gypsy
chr2	7682620	7683531	TE_00000045_INT-int	LTR/Copia
chr2	7683535	7684087	TE_00000069_LTR	LTR/unknown
chr2	7684088	7684629	TE_00000427_LTR	LTR/Gypsy
chr2	7684633	7686305	TE_00000519_INT-int	LTR/Gypsy
chr2	7686306	7687124	TE_00000045_INT-int	LTR/Copia
chr2	7687128	7687680	TE_00000069_LTR	LTR/unknown
chr2	7687681	7688221	TE_00000427_LTR	LTR/Gypsy
chr2	7692503	7692594	TE_00000344	DNA/DTT
chr2	7692513	7692596	rnd-1_family-8	LINE/CR1
chr2	7692516	7692612	TE_00000077	DNA/DTH
chr2	7702415	7702480	TE_00000679_INT-int	LTR/Copia
chr2	7702480	7702611	TE_00000378_LTR	LTR/Gypsy
chr2	7702557	7702619	TE_00000012	DNA/Helitron
chr2	7702576	7702610	TE_00000602	DNA/DTA
chr2	7702611	7702782	TE_00000269	DNA/DTC
chr2	7702764	7702781	TE_00000623	DNA/DTC
chr2	7702782	7702835	TE_00000730	DNA/DTM
chr2	7706494	7706670	TE_00000559	DNA/DTM
chr2	7706552	7706696	TE_00000375	DNA/DTC
chr2	7706554	7706715	TE_00000335	DNA/DTM
chr2	7714991	7715106	TE_00000602	DNA/DTA
chr2	7715017	7715106	TE_00000669	DNA/DTM
chr2	7715107	7715121	TE_00000375	DNA/DTC
chr2	7735033	7735060	TE_00000623	DNA/DTC
chr2	7735061	7735169	TE_00000620	DNA/DTC
chr2	7735170	7735197	TE_00000623	DNA/DTC
chr2	7744954	7745036	TE_00000129	DNA/DTC
chr2	7744979	7745064	TE_00000620	DNA/DTC
chr2	7744988	7745085	TE_00000463	DNA/DTA
chr2	7753612	7753653	TE_00000828_INT-int	LTR/Gypsy
chr2	7753623	7753656	TE_00000409_INT-int	LTR/Gypsy
chr2	7753719	7754060	rnd-6_family-1212	LINE/RTE-BovB
chr2	7756191	7756301	rnd-5_family-3384	LINE/RTE-BovB
chr2	7756203	7756310	TE_00000080	DNA/DTM
chr2	7758969	7759092	TE_00000775	DNA/DTM
chr2	7759022	7759093	TE_00000269	DNA/DTC
chr2	7761018	7761125	TE_00000055_INT-int	LTR/Gypsy
chr2	7768863	7768884	TE_00000463	DNA/DTA
chr2	7768891	7768936	TE_00000378_LTR	LTR/Gypsy
chr2	7768937	7768973	TE_00000463	DNA/DTA
chr2	7769044	7769187	TE_00000620	DNA/DTC
chr2	7769104	7769200	TE_00000746	DNA/DTM
chr2	7771898	7771982	TE_00000746	DNA/DTM
chr2	7771921	7771939	TE_00000638	DNA/DTC
chr2	7771940	7772125	TE_00000378_LTR	LTR/Gypsy
chr2	7772126	7772153	TE_00000779	MITE/DTH
chr2	7772216	7772339	TE_00000779	MITE/DTH
chr2	7772228	7772400	TE_00000669	DNA/DTM
chr2	7772340	7772369	TE_00000620	DNA/DTC
chr2	7784001	7784073	TE_00000314	DNA/DTA
chr2	7784040	7784222	TE_00000378_LTR	LTR/Gypsy
chr2	7786838	7786964	TE_00000062	DNA/DTC
chr2	7786855	7786963	TE_00000586	DNA/DTM
chr2	7786964	7786990	TE_00000748	DNA/DTM
chr2	7791987	7792165	rnd-1_family-13	LINE/R1
chr2	7793911	7794085	TE_00000570	DNA/DTM
chr2	7793933	7794117	TE_00000687	DNA/DTM
chr2	7793980	7794153	TE_00000378_LTR	LTR/Gypsy
chr2	7796498	7796727	rnd-1_family-59	LINE/RTE-BovB
chr2	7798226	7798262	TE_00000335	DNA/DTM
chr2	7798263	7798443	TE_00000620	DNA/DTC
chr2	7798298	7798479	TE_00000500	DNA/DTH
chr2	7798444	7798459	TE_00000335	DNA/DTM
chr2	7800983	7801418	rnd-5_family-2112	LINE/I
chr2	7801285	7801438	rnd-1_family-47	LINE/Jockey
chr2	7806755	7806836	TE_00000730	DNA/DTM
chr2	7806880	7807108	rnd-1_family-20	LINE/RTE-BovB
chr2	7807109	7807336	rnd-3_family-113	LINE/RTE-BovB
chr2	7809177	7809292	TE_00000482	DNA/DTM
chr2	7809190	7809308	TE_00000793	DNA/DTM
chr2	7809699	7809918	rnd-5_family-1236	LINE/R1
chr2	7809872	7809905	TE_00000038	DNA/DTC
chr2	7809906	7810014	TE_00000140	DNA/DTM
chr2	7809922	7810068	TE_00000378_LTR	LTR/Gypsy
chr2	7810015	7810025	TE_00000038	DNA/DTC
chr2	7810118	7810158	rnd-5_family-1236	LINE/R1
chr2	7812456	7812909	rnd-1_family-20	LINE/RTE-BovB
chr2	7812549	7813025	rnd-5_family-3384	LINE/RTE-BovB
chr2	7830965	7831043	TE_00000269	DNA/DTC
chr2	7830972	7831073	TE_00000439	DNA/DTM
chr2	7830993	7831081	rnd-4_family-36	LINE/RTE-BovB
chr2	7834094	7834113	TE_00000136	DNA/DTC
chr2	7834114	7834289	TE_00000378_LTR	LTR/Gypsy
chr2	7834125	7834315	TE_00000764	DNA/DTM
chr2	7841935	7841968	TE_00000378_LTR	LTR/Gypsy
chr2	7856119	7856303	rnd-1_family-47	LINE/Jockey
chr2	7858955	7859022	TE_00000798	DNA/DTM
chr2	7858964	7859263	rnd-4_family-36	LINE/RTE-BovB
chr2	7861728	7861923	TE_00000620	DNA/DTC
chr2	7861775	7861946	TE_00000162	DNA/DTA
chr2	7863969	7864111	TE_00000500	DNA/DTH
chr2	7863970	7863990	TE_00000602	DNA/DTA
chr2	7863991	7864009	rnd-5_family-224	LINE/RTE-BovB
chr2	7864010	7864107	TE_00000620	DNA/DTC
chr2	7864325	7864355	TE_00000620	DNA/DTC
chr2	7864356	7864486	TE_00000378_LTR	LTR/Gypsy
chr2	7874736	7874810	TE_00000520	DNA/Helitron
chr2	7874746	7875038	TE_00000571	DNA/DTM
chr2	7874860	7875097	TE_00000571	DNA/DTM
chr2	7875033	7875112	TE_00000520	DNA/Helitron
chr2	7875069	7875136	TE_00000596	DNA/DTM
chr2	7887684	7887946	TE_00000247	MITE/DTA
chr2	7889137	7891679	TE_00000861	DNA/Helitron
chr2	7891672	7891950	rnd-4_family-430	LINE/I
chr2	7891951	7894892	TE_00000861	DNA/Helitron
chr2	7895979	7896077	TE_00000140	DNA/DTM
chr2	7896049	7896109	TE_00000375	DNA/DTC
chr2	7896057	7896204	rnd-6_family-611	LINE/RTE-BovB
chr2	7900109	7900277	TE_00000378_LTR	LTR/Gypsy
chr2	7900457	7900617	TE_00000623	DNA/DTC
chr2	7900478	7900618	TE_00000269	DNA/DTC
chr2	7900604	7900615	TE_00000511	DNA/DTM
chr2	7900616	7900760	TE_00000620	DNA/DTC
chr2	7912510	7912725	rnd-6_family-611	LINE/RTE-BovB
chr2	7912787	7912828	TE_00000271	DNA/DTM
chr2	7918015	7918199	TE_00000378_LTR	LTR/Gypsy
chr2	7918200	7918273	TE_00000241	MITE/DTC
chr2	7918200	7918228	TE_00000483	DNA/DTM
chr2	7922467	7922505	TE_00000828_INT-int	LTR/Gypsy
chr2	7922471	7922510	TE_00000409_INT-int	LTR/Gypsy
chr2	7922701	7923144	TE_00000191_INT-int	LTR/Gypsy
chr2	7923390	7923976	TE_00000191_INT-int	LTR/Gypsy
chr2	7924171	7924552	TE_00000512_INT-int	LTR/Gypsy
chr2	7924553	7925904	TE_00000512_INT-int	LTR/Gypsy
chr2	7925217	7926365	TE_00000688_INT-int	LTR/unknown
chr2	7926458	7926804	TE_00000191_INT-int	LTR/Gypsy
chr2	7926941	7927334	TE_00000512_INT-int	LTR/Gypsy
chr2	7931482	7931508	TE_00000533	DNA/DTC
chr2	7931509	7931694	TE_00000378_LTR	LTR/Gypsy
chr2	7931574	7931717	TE_00000077	DNA/DTH
chr2	7934743	7934776	TE_00000043	DNA/DTC
chr2	7934744	7934804	rnd-1_family-65	LINE/I
chr2	7934779	7934987	TE_00000620	DNA/DTC
chr2	7934814	7935008	TE_00000764	DNA/DTM
chr2	7935009	7935023	TE_00000740	DNA/DTC
chr2	7937784	7937832	TE_00000483	DNA/DTM
chr2	7937833	7938009	TE_00000620	DNA/DTC
chr2	7947390	7947515	TE_00000305	DNA/DTC
chr2	7966837	7967022	TE_00000378_LTR	LTR/Gypsy
chr2	7967023	7967061	rnd-5_family-224	LINE/RTE-BovB
chr2	7966983	7967071	TE_00000624	DNA/Helitron
chr2	7985044	7985467	rnd-5_family-94	LINE/RTE-BovB
chr2	7985128	7985494	rnd-1_family-20	LINE/RTE-BovB
chr2	7985498	7985746	rnd-4_family-36	LINE/RTE-BovB
chr2	7989191	7989264	TE_00000592	DNA/DTM
chr2	7989200	7989322	TE_00000335	DNA/DTM
chr2	7991235	7991326	TE_00000687	DNA/DTM
chr2	7991250	7991426	TE_00000620	DNA/DTC
chr2	7991426	7991485	TE_00000375	DNA/DTC
chr2	8008724	8008899	TE_00000378_LTR	LTR/Gypsy
chr2	8008833	8008915	TE_00000394	DNA/DTM
chr2	8018750	8018789	TE_00000764	DNA/DTM
chr2	8018790	8018925	TE_00000378_LTR	LTR/Gypsy
chr2	8024988	8025158	rnd-5_family-10	LINE/RTE-BovB
chr2	8025276	8025546	rnd-5_family-10	LINE/RTE-BovB
chr2	8027805	8027958	TE_00000378_LTR	LTR/Gypsy
chr2	8027821	8027975	TE_00000391	DNA/DTM
chr2	8028237	8028349	rnd-5_family-10	LINE/RTE-BovB
chr2	8028393	8028498	TE_00000335	DNA/DTM
chr2	8035078	8035191	TE_00000077	DNA/DTH
chr2	8037700	8038246	rnd-1_family-33	LINE/I
chr2	8049662	8049754	TE_00000375	DNA/DTC
chr2	8070405	8070581	TE_00000378_LTR	LTR/Gypsy
chr2	8070486	8070603	TE_00000136	DNA/DTC
chr2	8070588	8071226	rnd-1_family-20	LINE/RTE-BovB
chr2	8080617	8080718	TE_00000055_INT-int	LTR/Gypsy
chr2	8080778	8080967	TE_00000247	MITE/DTA
chr2	8080971	8081419	rnd-1_family-20	LINE/RTE-BovB
chr2	8081022	8081493	TE_00000439	DNA/DTM
chr2	8081422	8082103	rnd-5_family-10	LINE/RTE-BovB
chr2	8082090	8082104	TE_00000675	MITE/DTA
chr2	8082105	8082192	TE_00000677	MITE/DTA
chr2	8090636	8090715	TE_00000746	DNA/DTM
chr2	8090648	8090670	TE_00000077	DNA/DTH
chr2	8090671	8090847	TE_00000378_LTR	LTR/Gypsy
chr2	8090848	8090868	TE_00000269	DNA/DTC
chr2	8099252	8099432	TE_00000620	DNA/DTC
chr2	8099302	8099321	TE_00000042	DNA/DTA
chr2	8099322	8099460	TE_00000647	DNA/DTT
chr2	8099575	8099683	TE_00000378_LTR	LTR/Gypsy
chr2	8103827	8103992	TE_00000269	DNA/DTC
chr2	8103853	8103879	TE_00000754	DNA/DTC
chr2	8103880	8104014	TE_00000798	DNA/DTM
chr2	8103932	8104031	TE_00000838	DNA/DTM
chr2	8104015	8104026	TE_00000754	DNA/DTC
chr2	8112942	8113018	TE_00000746	DNA/DTM
chr2	8112951	8113087	TE_00000378_LTR	LTR/Gypsy
chr2	8112984	8113117	TE_00000710	DNA/DTC
chr2	8113096	8113173	TE_00000620	DNA/DTC
chr2	8114546	8114668	TE_00000027	DNA/DTM
chr2	8114553	8114699	TE_00000378_LTR	LTR/Gypsy
chr2	8114700	8114921	TE_00000620	DNA/DTC
chr2	8122653	8123076	rnd-3_family-113	LINE/RTE-BovB
chr2	8128431	8128984	TE_00000261	MITE/DTM
chr2	8128944	8128996	TE_00000865	DNA/DTM
chr2	8136218	8136367	TE_00000129	DNA/DTC
chr2	8136231	8136388	TE_00000042	DNA/DTA
chr2	8141153	8141198	TE_00000076_LTR	LTR/Copia
chr2	8141158	8141314	TE_00000620	DNA/DTC
chr2	8141315	8141343	TE_00000368	DNA/DTM
chr2	8141459	8141599	TE_00000084	DNA/DTH
chr2	8141749	8141889	TE_00000614_LTR	LTR/unknown
chr2	8141769	8141954	TE_00000620	DNA/DTC
chr2	8165383	8165565	TE_00000136	DNA/DTC
chr2	8165414	8165612	TE_00000378_LTR	LTR/Gypsy
chr2	8165522	8165629	TE_00000798	DNA/DTM
chr2	8174382	8174652	TE_00000003	DNA/Helitron
chr2	8175120	8175424	TE_00000003	DNA/Helitron
chr2	8179261	8179915	rnd-6_family-611	LINE/RTE-BovB
chr2	8189175	8189339	TE_00000378_LTR	LTR/Gypsy
chr2	8189340	8189377	TE_00000391	DNA/DTM
chr2	8227249	8227335	TE_00000030	DNA/Helitron
chr2	8227267	8227431	rnd-1_family-8	LINE/CR1
chr2	8243234	8243307	rnd-4_family-95	LINE/RTE-BovB
chr2	8243308	8243433	TE_00000798	DNA/DTM
chr2	8255648	8255766	TE_00000693	DNA/DTA
chr2	8255662	8255769	TE_00000269	DNA/DTC
chr2	8255699	8255791	TE_00000775	DNA/DTM
chr2	8256113	8256318	TE_00000620	DNA/DTC
chr2	8256140	8256327	TE_00000483	DNA/DTM
chr2	8256156	8256349	TE_00000482	DNA/DTM
chr2	8259116	8259687	TE_00000261	MITE/DTM
chr2	8268578	8268617	TE_00000034	DNA/DTC
chr2	8268618	8268674	TE_00000679_INT-int	LTR/Copia
chr2	8268675	8268691	TE_00000034	DNA/DTC
chr2	8272204	8272305	TE_00000746	DNA/DTM
chr2	8272218	8272339	TE_00000101	DNA/DTC
chr2	8272231	8272405	TE_00000620	DNA/DTC
chr2	8272245	8272277	TE_00000500	DNA/DTH
chr2	8272278	8272423	TE_00000042	DNA/DTA
chr2	8272340	8272376	TE_00000669	DNA/DTM
chr2	8280141	8280307	TE_00000328	MITE/DTA
chr2	8280841	8281074	TE_00000086	DNA/DTC
chr2	8290270	8290573	TE_00000865	DNA/DTM
chr2	8290313	8290855	TE_00000476	MITE/DTM
chr2	8290712	8290879	TE_00000249	DNA/DTA
chr2	8292831	8293359	TE_00000427_LTR	LTR/Gypsy
chr2	8293360	8293912	TE_00000069_LTR	LTR/unknown
chr2	8293916	8294806	TE_00000045_INT-int	LTR/Copia
chr2	8294807	8297456	TE_00000604_INT-int	LTR/Gypsy
chr2	8297457	8298455	TE_00000796_INT-int	LTR/Copia
chr2	8298721	8298766	TE_00000860_INT-int	LTR/Gypsy
chr2	8298770	8299298	TE_00000427_LTR	LTR/Gypsy
chr2	8299299	8299851	TE_00000069_LTR	LTR/unknown
chr2	8300084	8300251	TE_00000602	DNA/DTA
chr2	8300175	8300274	TE_00000740	DNA/DTC
chr2	8302701	8302714	TE_00000349	DNA/DTM
chr2	8302715	8302814	TE_00000641	DNA/DTA
chr2	8302815	8302876	TE_00000349	DNA/DTM
chr2	8304956	8305033	rnd-1_family-4	LINE/R1
chr2	8305036	8305181	TE_00000378_LTR	LTR/Gypsy
chr2	8305093	8305198	TE_00000077	DNA/DTH
chr2	8308244	8308292	TE_00000451	DNA/Helitron
chr2	8308278	8308581	rnd-1_family-59	LINE/RTE-BovB
chr2	8308820	8308974	TE_00000775	DNA/DTM
chr2	8308842	8308983	TE_00000269	DNA/DTC
chr2	8313778	8313979	TE_00000238	DNA/DTC
chr2	8313800	8313821	TE_00000602	DNA/DTA
chr2	8313822	8314000	TE_00000378_LTR	LTR/Gypsy
chr2	8316171	8316398	rnd-5_family-223	LINE/RTE-BovB
chr2	8321210	8321713	TE_00000128	DNA/DTT
chr2	8321720	8322175	TE_00000128	DNA/DTT
chr2	8322251	8322457	TE_00000277	DNA/DTC
chr2	8324303	8324486	TE_00000620	DNA/DTC
chr2	8331669	8331767	TE_00000834	DNA/DTC
chr2	8331680	8331794	TE_00000378_LTR	LTR/Gypsy
chr2	8349021	8349607	TE_00000641	DNA/DTA
chr2	8349609	8349752	rnd-3_family-56	LINE/RTE-BovB
chr2	8349614	8349769	TE_00000379	DNA/DTM
chr2	8357925	8358103	TE_00000269	DNA/DTC
chr2	8372308	8372374	rnd-1_family-8	LINE/CR1
chr2	8372375	8372429	TE_00000602	DNA/DTA
chr2	8407193	8407335	TE_00000086	DNA/DTC
chr2	8407264	8407348	TE_00000257	DNA/DTC
chr2	8407440	8407665	TE_00000093_LTR	LTR/unknown
chr2	8407666	8410208	TE_00000721_INT-int	LTR/unknown
chr2	8410246	8410471	TE_00000093_LTR	LTR/unknown
chr2	8415356	8415472	rnd-5_family-224	LINE/RTE-BovB
chr2	8415389	8415482	TE_00000086	DNA/DTC
chr2	8423487	8423538	TE_00000410	DNA/DTC
chr2	8423539	8423656	rnd-1_family-20	LINE/RTE-BovB
chr2	8423958	8424018	rnd-1_family-20	LINE/RTE-BovB
chr2	8424019	8424039	TE_00000220	DNA/DTC
chr2	8435202	8435252	rnd-3_family-86	LINE/I
chr2	8437569	8438502	rnd-1_family-20	LINE/RTE-BovB
chr2	8454319	8454411	TE_00000062	DNA/DTC
chr2	8454412	8454532	TE_00000801	DNA/DTC
chr2	8454415	8454427	TE_00000482	DNA/DTM
chr2	8454428	8454609	TE_00000378_LTR	LTR/Gypsy
chr2	8454533	8454595	TE_00000062	DNA/DTC
chr2	8454610	8454644	TE_00000482	DNA/DTM
chr2	8468084	8468291	TE_00000533	DNA/DTC
chr2	8468115	8468299	TE_00000378_LTR	LTR/Gypsy
chr2	8476625	8476826	TE_00000086	DNA/DTC
chr2	8476668	8476827	TE_00000378_LTR	LTR/Gypsy
chr2	8476686	8476734	TE_00000136	DNA/DTC
chr2	8476735	8476844	TE_00000746	DNA/DTM
chr2	8490429	8490604	TE_00000482	DNA/DTM
chr2	8490490	8490652	TE_00000620	DNA/DTC
chr2	8490615	8490672	TE_00000746	DNA/DTM
chr2	8490769	8490994	TE_00000620	DNA/DTC
chr2	8490912	8491011	TE_00000559	DNA/DTM
chr2	8495049	8495169	TE_00000483	DNA/DTM
chr2	8495070	8495177	TE_00000269	DNA/DTC
chr2	8500426	8500462	rnd-1_family-218	LINE/Jockey
chr2	8500638	8500683	TE_00000261	MITE/DTM
chr2	8511784	8511880	TE_00000220	DNA/DTC
chr2	8511800	8512047	rnd-3_family-113	LINE/RTE-BovB
chr2	8512038	8512049	TE_00000129	DNA/DTC
chr2	8512050	8512240	TE_00000110	MITE/DTA
chr2	8514994	8515158	TE_00000328	MITE/DTA
chr2	8546788	8547041	rnd-4_family-36	LINE/RTE-BovB
chr2	8548092	8548557	rnd-1_family-223	LINE/Jockey
chr2	8558107	8558242	TE_00000666	MITE/DTA
chr2	8558203	8558325	TE_00000372	MITE/DTA
chr2	8587174	8587198	TE_00000391	DNA/DTM
chr2	8587199	8587382	TE_00000378_LTR	LTR/Gypsy
chr2	8587296	8587403	TE_00000241	MITE/DTC
chr2	8587621	8587747	rnd-6_family-611	LINE/RTE-BovB
chr2	8587919	8587973	TE_00000277	DNA/DTC
chr2	8588004	8588054	TE_00000344	DNA/DTT
chr2	8592308	8592477	TE_00000620	DNA/DTC
chr2	8592360	8592494	TE_00000740	DNA/DTC
chr2	8594657	8594760	TE_00000520	DNA/Helitron
chr2	8594672	8594875	TE_00000571	DNA/DTM
chr2	8622466	8622580	TE_00000746	DNA/DTM
chr2	8623230	8623433	rnd-3_family-113	LINE/RTE-BovB
chr2	8625343	8626405	TE_00000416	DNA/DTC
chr2	8637325	8637507	rnd-3_family-56	LINE/RTE-BovB
chr2	8637356	8637532	TE_00000775	DNA/DTM
chr2	8637546	8637632	TE_00000748	DNA/DTM
chr2	8637560	8637759	TE_00000620	DNA/DTC
chr2	8637760	8637794	TE_00000483	DNA/DTM
chr2	8639170	8639231	TE_00000344	DNA/DTT
chr2	8639188	8639249	TE_00000679_INT-int	LTR/Copia
chr2	8668335	8668378	TE_00000034	DNA/DTC
chr2	8668379	8668443	TE_00000679_INT-int	LTR/Copia
chr2	8668444	8668457	TE_00000034	DNA/DTC
chr2	8668557	8668618	TE_00000679_INT-int	LTR/Copia
chr2	8668562	8668670	TE_00000034	DNA/DTC
chr2	8672638	8672813	TE_00000620	DNA/DTC
chr2	8672790	8672858	TE_00000620	DNA/DTC
chr2	8672814	8672831	TE_00000500	DNA/DTH
chr2	8672854	8672869	TE_00000647	DNA/DTT
chr2	8672859	8672897	TE_00000764	DNA/DTM
chr2	8672870	8673000	rnd-3_family-86	LINE/I
chr2	8673292	8673309	rnd-5_family-224	LINE/RTE-BovB
chr2	8673310	8673443	TE_00000375	DNA/DTC
chr2	8673401	8673452	TE_00000746	DNA/DTM
chr2	8675669	8675848	TE_00000378_LTR	LTR/Gypsy
chr2	8685220	8685317	TE_00000027	DNA/DTM
chr2	8685430	8685459	rnd-5_family-224	LINE/RTE-BovB
chr2	8685460	8685611	TE_00000378_LTR	LTR/Gypsy
chr2	8685612	8685671	TE_00000101	DNA/DTC
chr2	8693091	8693276	rnd-3_family-113	LINE/RTE-BovB
chr2	8702372	8702469	TE_00000669	DNA/DTM
chr2	8702401	8702478	TE_00000623	DNA/DTC
chr2	8712475	8712859	rnd-6_family-1212	LINE/RTE-BovB
chr2	8713017	8713096	TE_00000669	DNA/DTM
chr2	8713020	8713109	TE_00000602	DNA/DTA
chr2	8713100	8713364	rnd-1_family-80	LINE/RTE-BovB
chr2	8713506	8713617	rnd-1_family-170	LINE/RTE-BovB
chr2	8713624	8713732	TE_00000746	DNA/DTM
chr2	8713629	8713647	TE_00000620	DNA/DTC
chr2	8713648	8713782	TE_00000378_LTR	LTR/Gypsy
chr2	8726111	8726264	TE_00000764	DNA/DTM
chr2	8726265	8726284	TE_00000620	DNA/DTC
[truncated: 98,848 more rows]
