# Supplementary material for: Hidden genomic features of an invasive malaria vector, Anopheles stephensi, revealed by a chromosome-level genome assembly
Source: BMC Biol. 2021 Feb 10;19:28. doi: 10.1186/s12915-021-00963-z (PMC7876825; doi:10.1186/s12915-021-00963-z)
Supplement: Supplementary file 6 — Additional file 6: Table S6. Genes that are in the top 1% (>64 fold) category of the up- or down-regulated genes after blood feeding. [file 12915_2021_963_MOESM6_ESM.tsv]

chromName	chromStart	chromEnd	Trasncript	Homology
chrX	249730	254324	ANSTEP-UCI_TRAN_00012494-RA	Prat: Amidophosphoribosyltransferase (Drosophila melanogaster OX%3D7227)
chrX	249884	254324	ANSTEP-UCI_TRAN_00012494-RB	Prat: Amidophosphoribosyltransferase (Drosophila melanogaster OX%3D7227)
chrX	623699	626203	ANSTEP-UCI_TRAN_00012524-RA	stambpa: STAM-binding protein-like A (Danio rerio OX%3D7955)
chrX	1339322	1342282	ANSTEP-UCI_TRAN_00012560-RA	Xpnpep1: Xaa-Pro aminopeptidase 1 (Rattus norvegicus OX%3D10116)
chrX	1472248	1474407	ANSTEP-UCI_TRAN_00012570-RA	GA15597: Protein LST8 homolog (Drosophila pseudoobscura pseudoobscura OX%3D46245)
chrX	1474262	1476619	ANSTEP-UCI_TRAN_00012571-RA	ApepP: Xaa-Pro aminopeptidase ApepP (Drosophila melanogaster OX%3D7227)
chrX	2871181	2873704	ANSTEP-UCI_TRAN_00012668-RA	alh-9: Putative aldehyde dehydrogenase family 7 member A1 homolog (Caenorhabditis elegans OX%3D6239)
chrX	3022248	3029822	ANSTEP-UCI_TRAN_00012680-RA	Rubcn: Run domain Beclin-1-interacting and cysteine-rich domain-containing protein (Mus musculus OX%3D10090)
chrX	3027155	3029822	ANSTEP-UCI_TRAN_00012680-RB	Rubcn: Run domain Beclin-1-interacting and cysteine-rich domain-containing protein (Mus musculus OX%3D10090)
chrX	3022984	3027284	ANSTEP-UCI_TRAN_00012681-RA	Gid4: Glucose-induced degradation protein 4 homolog (Mus musculus OX%3D10090)
chrX	3345186	3348828	ANSTEP-UCI_TRAN_00012723-RA	Gpr107: Protein GPR107 (Rattus norvegicus OX%3D10116)
chrX	3323470	3325927	ANSTEP-UCI_TRAN_00012717-RA	Flacc: Fl(2)d-associated complex component (Drosophila melanogaster OX%3D7227)
chrX	3440895	3443161	ANSTEP-UCI_TRAN_00012728-RB	Bap60: Brahma-associated protein of 60 kDa (Drosophila melanogaster OX%3D7227)
chrX	3440878	3443161	ANSTEP-UCI_TRAN_00012728-RA	Bap60: Brahma-associated protein of 60 kDa (Drosophila melanogaster OX%3D7227)
chrX	3991118	4003923	ANSTEP-UCI_TRAN_00012808-RB	ZNF71: Endothelial zinc finger protein induced by tumor necrosis factor alpha (Homo sapiens OX%3D9606)
chrX	3991116	4003923	ANSTEP-UCI_TRAN_00012808-RA	Znf239: Zinc finger protein 239 (Mus musculus OX%3D10090)
chrX	4343195	4344208	ANSTEP-UCI_TRAN_00012834-RA	Mrpl40: 39S ribosomal protein L40%2C mitochondrial (Mus musculus OX%3D10090)
chrX	4299517	4303235	ANSTEP-UCI_TRAN_00012824-RA	CG8412: Probable Dol-P-Man:Man(7)GlcNAc(2)-PP-Dol alpha-1%2C6-mannosyltransferase (Drosophila melanogaster OX%3D7227)
chrX	4344285	4346732	ANSTEP-UCI_TRAN_00012835-RA	Diexf: Digestive organ expansion factor homolog (Mus musculus OX%3D10090)
chrX	4572578	4578178	ANSTEP-UCI_TRAN_00012850-RA	nrf-6: Nose resistant to fluoxetine protein 6 (Caenorhabditis elegans OX%3D6239)
chrX	4999103	5001228	ANSTEP-UCI_TRAN_00012877-RA	mael: Protein maelstrom homolog (Culex quinquefasciatus OX%3D7176)
chrX	5688526	5700137	ANSTEP-UCI_TRAN_00012925-RA	LPCAT: Lysophosphatidylcholine acyltransferase (Drosophila melanogaster OX%3D7227)
chrX	5688556	5700137	ANSTEP-UCI_TRAN_00012925-RB	Protein of unknown function
chrX	6141361	6145423	ANSTEP-UCI_TRAN_00012956-RA	CG1544: Probable 2-oxoglutarate dehydrogenase E1 component DHKTD1 homolog%2C mitochondrial (Drosophila melanogaster OX%3D7227)
chrX	6151847	6161267	ANSTEP-UCI_TRAN_00012958-RA	w: Protein white (Anopheles gambiae OX%3D7165)
chrX	6208241	6211733	ANSTEP-UCI_TRAN_00012965-RB	Trxr-1: Thioredoxin reductase 1%2C mitochondrial (Drosophila melanogaster OX%3D7227)
chrX	6209146	6211733	ANSTEP-UCI_TRAN_00012965-RC	Trxr-1: Thioredoxin reductase 1%2C mitochondrial (Drosophila melanogaster OX%3D7227)
chrX	6208241	6209284	ANSTEP-UCI_TRAN_00012965-RA	Protein of unknown function
chrX	6274991	6280251	ANSTEP-UCI_TRAN_00012974-RA	kif4: Chromosome-associated kinesin KIF4 (Xenopus laevis OX%3D8355)
chrX	6204404	6206218	ANSTEP-UCI_TRAN_00012964-RA	csgA: C-factor (Myxococcus xanthus OX%3D34)
chrX	6291741	6299262	ANSTEP-UCI_TRAN_00012976-RA	Ampd2: AMP deaminase 2 (Rattus norvegicus OX%3D10116)
chrX	6300920	6307270	ANSTEP-UCI_TRAN_00012977-RB	Protein of unknown function
chrX	6300920	6305389	ANSTEP-UCI_TRAN_00012977-RA	Protein of unknown function
chrX	6604406	6608767	ANSTEP-UCI_TRAN_00012986-RA	Protein of unknown function
chrX	6608508	6610798	ANSTEP-UCI_TRAN_00012987-RA	Parg: Poly(ADP-ribose) glycohydrolase (Drosophila melanogaster OX%3D7227)
chrX	6868582	6875336	ANSTEP-UCI_TRAN_00013015-RA	tam: DNA polymerase subunit gamma-1%2C mitochondrial (Drosophila melanogaster OX%3D7227)
chrX	7068268	7070445	ANSTEP-UCI_TRAN_00013035-RA	Kars1: Lysine--tRNA ligase (Mus musculus OX%3D10090)
chrX	7064252	7067405	ANSTEP-UCI_TRAN_00013034-RB	Protein of unknown function
chrX	7074641	7078236	ANSTEP-UCI_TRAN_00013037-RB	TAT: Tyrosine aminotransferase (Bos taurus OX%3D9913)
chrX	7074637	7078236	ANSTEP-UCI_TRAN_00013037-RA	TAT: Tyrosine aminotransferase (Bos taurus OX%3D9913)
chrX	7160640	7171975	ANSTEP-UCI_TRAN_00013053-RA	vir: Protein virilizer (Drosophila pseudoobscura pseudoobscura OX%3D46245)
chrX	7195082	7196017	ANSTEP-UCI_TRAN_00013057-RA	CG10268: Probable phosphomevalonate kinase (Drosophila melanogaster OX%3D7227)
chrX	7195996	7198087	ANSTEP-UCI_TRAN_00013058-RA	Hakai: E3 ubiquitin-protein ligase Hakai (Drosophila melanogaster OX%3D7227)
chrX	7619676	7626405	ANSTEP-UCI_TRAN_00013080-RA	Protein of unknown function
chrX	7626604	7629673	ANSTEP-UCI_TRAN_00013081-RA	Protein of unknown function
chrX	9142251	9144030	ANSTEP-UCI_TRAN_00013177-RA	SLC25A15: Mitochondrial ornithine transporter 1 (Homo sapiens OX%3D9606)
chrX	9143806	9146017	ANSTEP-UCI_TRAN_00013178-RA	Fastkd5: FAST kinase domain-containing protein 5%2C mitochondrial (Mus musculus OX%3D10090)
chrX	9279801	9284363	ANSTEP-UCI_TRAN_00013192-RA	RAB39B: Ras-related protein Rab-39B (Homo sapiens OX%3D9606)
chrX	10954279	10957560	ANSTEP-UCI_TRAN_00013286-RA	Avl9: Late secretory pathway protein AVL9 homolog (Mus musculus OX%3D10090)
chrX	11274020	11281402	ANSTEP-UCI_TRAN_00013297-RA	btbd17: BTB/POZ domain-containing protein 17 (Xenopus tropicalis OX%3D8364)
chrX	11523846	11528300	ANSTEP-UCI_TRAN_00013322-RA	Ras-related protein Rab-10 (Diplobatis ommata OX%3D1870830)
chrX	12184343	12190404	ANSTEP-UCI_TRAN_00013364-RA	y: Protein yellow (Drosophila madeirensis OX%3D30013)
chrX	13416801	13420728	ANSTEP-UCI_TRAN_00013433-RB	SLC3A2: 4F2 cell-surface antigen heavy chain (Oryctolagus cuniculus OX%3D9986)
chrX	13416796	13420728	ANSTEP-UCI_TRAN_00013433-RA	SLC3A2: 4F2 cell-surface antigen heavy chain (Oryctolagus cuniculus OX%3D9986)
chrX	13620369	13627240	ANSTEP-UCI_TRAN_00013453-RD	Slc16a4: Monocarboxylate transporter 5 (Mus musculus OX%3D10090)
chrX	13618035	13627240	ANSTEP-UCI_TRAN_00013453-RA	Slc16a4: Monocarboxylate transporter 5 (Mus musculus OX%3D10090)
chrX	13620247	13627240	ANSTEP-UCI_TRAN_00013453-RB	Slc16a4: Monocarboxylate transporter 5 (Mus musculus OX%3D10090)
chrX	13620268	13627239	ANSTEP-UCI_TRAN_00013453-RC	Slc16a4: Monocarboxylate transporter 5 (Mus musculus OX%3D10090)
chrX	14099929	14125499	ANSTEP-UCI_TRAN_00013474-RA	scrib: Protein lap4 (Drosophila melanogaster OX%3D7227)
chrX	14646813	14649776	ANSTEP-UCI_TRAN_00013518-RB	Kctd5: BTB/POZ domain-containing protein KCTD5 (Mus musculus OX%3D10090)
chrX	14646549	14649776	ANSTEP-UCI_TRAN_00013518-RA	Kctd5: BTB/POZ domain-containing protein KCTD5 (Mus musculus OX%3D10090)
chrX	14849693	14851369	ANSTEP-UCI_TRAN_00013537-RA	SDR39U1: Epimerase family protein SDR39U1 (Bos taurus OX%3D9913)
chrX	14851397	14853172	ANSTEP-UCI_TRAN_00013538-RA	Nudcd1: NudC domain-containing protein 1 (Mus musculus OX%3D10090)
chrX	15616979	15624738	ANSTEP-UCI_TRAN_00013606-RA	Protein of unknown function
chrX	15985269	15988139	ANSTEP-UCI_TRAN_00013660-RA	CG1139: Proton-coupled amino acid transporter-like protein CG1139 (Drosophila melanogaster OX%3D7227)
chrX	17353460	17356545	ANSTEP-UCI_TRAN_00013702-RA	usp16: Ubiquitin carboxyl-terminal hydrolase 16 (Danio rerio OX%3D7955)
chr3	367555	375402	ANSTEP-UCI_TRAN_00006493-RA	Tret1-2: Facilitated trehalose transporter Tret1-2 homolog (Drosophila simulans OX%3D7240)
chr3	368005	375399	ANSTEP-UCI_TRAN_00006493-RB	Tret1-2: Facilitated trehalose transporter Tret1-2 homolog (Drosophila simulans OX%3D7240)
chr3	482174	485962	ANSTEP-UCI_TRAN_00006514-RB	VPS35: Vacuolar protein sorting-associated protein 35 (Homo sapiens OX%3D9606)
chr3	482177	485962	ANSTEP-UCI_TRAN_00006514-RC	VPS35: Vacuolar protein sorting-associated protein 35 (Homo sapiens OX%3D9606)
chr3	485841	487721	ANSTEP-UCI_TRAN_00006514-RD	Tinagl1: Tubulointerstitial nephritis antigen-like (Mus musculus OX%3D10090)
chr3	973142	977186	ANSTEP-UCI_TRAN_00006591-RA	BRPF1: Peregrin (Homo sapiens OX%3D9606)
chr3	1138328	1139581	ANSTEP-UCI_TRAN_00006609-RA	Xxylt1: Xyloside xylosyltransferase 1 (Mus musculus OX%3D10090)
chr3	1460038	1461696	ANSTEP-UCI_TRAN_00006631-RA	PRY1: Protein PRY1 (Saccharomyces cerevisiae (strain ATCC 204508 / S288c) OX%3D559292)
chr3	2065936	2068402	ANSTEP-UCI_TRAN_00006706-RA	GA17575: Protein ST7 homolog (Drosophila pseudoobscura pseudoobscura OX%3D46245)
chr3	2023010	2031517	ANSTEP-UCI_TRAN_00006700-RA	agbl5: Cytosolic carboxypeptidase-like protein 5 (Danio rerio OX%3D7955)
chr3	2130912	2134247	ANSTEP-UCI_TRAN_00006717-RA	tbpl1: TATA box-binding protein-like protein 1 (Xenopus tropicalis OX%3D8364)
chr3	2306648	2308228	ANSTEP-UCI_TRAN_00006738-RA	SOD1: Superoxide dismutase [Cu-Zn] (Camelus dromedarius OX%3D9838)
chr3	2299634	2303463	ANSTEP-UCI_TRAN_00006736-RA	Clcn7: H(+)/Cl(-) exchange transporter 7 (Mus musculus OX%3D10090)
chr3	2308211	2311972	ANSTEP-UCI_TRAN_00006739-RA	Protein of unknown function
chr3	3070414	3074312	ANSTEP-UCI_TRAN_00006871-RA	Sec63: Translocation protein SEC63 homolog (Mus musculus OX%3D10090)
chr3	3091446	3094862	ANSTEP-UCI_TRAN_00006874-RA	clvs1: Clavesin-1 (Xenopus laevis OX%3D8355)
chr3	3101506	3109463	ANSTEP-UCI_TRAN_00006875-RA	Clvs1: Clavesin-1 (Mus musculus OX%3D10090)
chr3	3101508	3104279	ANSTEP-UCI_TRAN_00006875-RB	Clvs1: Clavesin-1 (Mus musculus OX%3D10090)
chr3	3855336	3860399	ANSTEP-UCI_TRAN_00006937-RA	Ikzf3: Zinc finger protein Aiolos (Mus musculus OX%3D10090)
chr3	4322949	4332431	ANSTEP-UCI_TRAN_00006990-RA	Protein of unknown function
chr3	4308606	4311175	ANSTEP-UCI_TRAN_00006988-RA	Protein of unknown function
chr3	4318790	4322450	ANSTEP-UCI_TRAN_00006989-RA	Protein of unknown function
chr3	4526708	4528241	ANSTEP-UCI_TRAN_00007009-RA	Enkur: Enkurin (Mus musculus OX%3D10090)
chr3	4530846	4532259	ANSTEP-UCI_TRAN_00007011-RA	Acot13: Acyl-coenzyme A thioesterase 13 (Mus musculus OX%3D10090)
chr3	4528548	4530593	ANSTEP-UCI_TRAN_00007010-RA	Protein of unknown function
chr3	5435127	5439455	ANSTEP-UCI_TRAN_00007103-RB	Vps26: Vacuolar protein sorting-associated protein 26 (Drosophila melanogaster OX%3D7227)
chr3	5434042	5439455	ANSTEP-UCI_TRAN_00007103-RA	Vps26: Vacuolar protein sorting-associated protein 26 (Drosophila melanogaster OX%3D7227)
chr3	5439594	5442071	ANSTEP-UCI_TRAN_00007104-RA	DHX33: ATP-dependent RNA helicase DHX33 (Homo sapiens OX%3D9606)
chr3	5736915	5739129	ANSTEP-UCI_TRAN_00007135-RA	POLR3E: DNA-directed RNA polymerase III subunit RPC5 (Homo sapiens OX%3D9606)
chr3	5739026	5741544	ANSTEP-UCI_TRAN_00007136-RA	Ntpcr: Cancer-related nucleoside-triphosphatase homolog (Mus musculus OX%3D10090)
chr3	6564236	6582765	ANSTEP-UCI_TRAN_00007192-RA	Cfap410: Cilia- and flagella-associated protein 410 (Mus musculus OX%3D10090)
chr3	6730624	6733846	ANSTEP-UCI_TRAN_00007202-RA	Protein of unknown function
chr3	6971252	6971937	ANSTEP-UCI_TRAN_00007221-RA	Protein of unknown function
chr3	7741722	7748848	ANSTEP-UCI_TRAN_00007296-RA	Mocs1: Molybdenum cofactor biosynthesis protein 1 (Drosophila melanogaster OX%3D7227)
chr3	7741722	7748848	ANSTEP-UCI_TRAN_00007296-RB	Mocs1: Molybdenum cofactor biosynthesis protein 1 (Drosophila melanogaster OX%3D7227)
chr3	7747776	7748405	ANSTEP-UCI_TRAN_00007297-RA	B9d1: B9 domain-containing protein 1 (Drosophila melanogaster OX%3D7227)
chr3	7816958	7827231	ANSTEP-UCI_TRAN_00007304-RA	Protein of unknown function
chr3	7818209	7827231	ANSTEP-UCI_TRAN_00007304-RB	Protein of unknown function
chr3	8268405	8271868	ANSTEP-UCI_TRAN_00007334-RA	Protein of unknown function
chr3	9073868	9074747	ANSTEP-UCI_TRAN_00007383-RA	CP14.6: Cuticle protein CP14.6 (Manduca sexta OX%3D7130)
chr3	9131915	9137983	ANSTEP-UCI_TRAN_00007394-RA	Protein of unknown function
chr3	9133859	9137983	ANSTEP-UCI_TRAN_00007394-RD	Protein of unknown function
chr3	9133859	9137554	ANSTEP-UCI_TRAN_00007394-RC	Protein of unknown function
chr3	9133859	9135040	ANSTEP-UCI_TRAN_00007394-RB	SLC28A3: Solute carrier family 28 member 3 (Eptatretus stoutii OX%3D7765)
chr3	9570929	9571879	ANSTEP-UCI_TRAN_00007422-RA	Protein of unknown function
chr3	9668967	9671566	ANSTEP-UCI_TRAN_00007440-RA	PNP: Purine nucleoside phosphorylase (Homo sapiens OX%3D9606)
chr3	9666472	9667053	ANSTEP-UCI_TRAN_00007439-RA	Protein of unknown function
chr3	9591371	9593376	ANSTEP-UCI_TRAN_00007425-RA	y: Protein yellow (Drosophila erecta OX%3D7220)
chr3	9752010	9754419	ANSTEP-UCI_TRAN_00007453-RA	grau: Transcription factor grauzone (Drosophila melanogaster OX%3D7227)
chr3	9754535	9758158	ANSTEP-UCI_TRAN_00007454-RA	EIF2B4: Translation initiation factor eIF-2B subunit delta (Oryctolagus cuniculus OX%3D9986)
chr3	9824707	9831609	ANSTEP-UCI_TRAN_00007467-RA	ppp1r12a: Protein phosphatase 1 regulatory subunit 12A (Danio rerio OX%3D7955)
chr3	9983631	9999885	ANSTEP-UCI_TRAN_00007481-RA	prominin-like: Prominin-like protein (Drosophila melanogaster OX%3D7227)
chr3	10289848	10299077	ANSTEP-UCI_TRAN_00007502-RA	Chst11: Carbohydrate sulfotransferase 11 (Mus musculus OX%3D10090)
chr3	11258343	11261173	ANSTEP-UCI_TRAN_00007574-RA	Indy: Protein I'm not dead yet (Drosophila melanogaster OX%3D7227)
chr3	11261158	11263219	ANSTEP-UCI_TRAN_00007575-RA	Equistatin (Actinia equina OX%3D6106)
chr3	12042032	12047551	ANSTEP-UCI_TRAN_00007609-RA	Tgif1: Homeobox protein TGIF1 (Mus musculus OX%3D10090)
chr3	12042032	12047551	ANSTEP-UCI_TRAN_00007609-RB	Tgif1: Homeobox protein TGIF1 (Mus musculus OX%3D10090)
chr3	12081283	12082834	ANSTEP-UCI_TRAN_00007620-RA	Protein of unknown function
chr3	12082978	12084971	ANSTEP-UCI_TRAN_00007621-RA	Protein of unknown function
chr3	12145524	12148412	ANSTEP-UCI_TRAN_00007633-RA	Dbp73D: Probable ATP-dependent RNA helicase Dbp73D (Drosophila melanogaster OX%3D7227)
chr3	12241669	12246415	ANSTEP-UCI_TRAN_00007654-RA	Mipp1: Multiple inositol polyphosphate phosphatase 1 (Drosophila melanogaster OX%3D7227)
chr3	12246393	12248454	ANSTEP-UCI_TRAN_00007655-RA	Mtch2: Mitochondrial carrier homolog 2 (Mus musculus OX%3D10090)
chr3	13287936	13291211	ANSTEP-UCI_TRAN_00007683-RA	Oatp74D: Solute carrier organic anion transporter family member 74D (Drosophila melanogaster OX%3D7227)
chr3	14014402	14015349	ANSTEP-UCI_TRAN_00007723-RA	mle: Dosage compensation regulator (Drosophila melanogaster OX%3D7227)
chr3	14014478	14017036	ANSTEP-UCI_TRAN_00007723-RB	mle: Dosage compensation regulator (Drosophila melanogaster OX%3D7227)
chr3	14114865	14120304	ANSTEP-UCI_TRAN_00007727-RA	SLC17A5: Sialin (Ovis aries OX%3D9940)
chr3	15362115	15364966	ANSTEP-UCI_TRAN_00007791-RA	Ppp1r2: Protein phosphatase inhibitor 2 (Rattus norvegicus OX%3D10116)
chr3	15441145	15445100	ANSTEP-UCI_TRAN_00007798-RA	HDAC1: Histone deacetylase HDAC1 (Drosophila melanogaster OX%3D7227)
chr3	16023042	16027200	ANSTEP-UCI_TRAN_00007832-RA	Znf768: Zinc finger protein 768 (Mus musculus OX%3D10090)
chr3	16436704	16441967	ANSTEP-UCI_TRAN_00007868-RA	ada2: Adenosine deaminase 2 (Xenopus laevis OX%3D8355)
chr3	16906903	16915047	ANSTEP-UCI_TRAN_00007899-RA	Prpf8: Pre-mRNA-processing-splicing factor 8 (Mus musculus OX%3D10090)
chr3	18027294	18029654	ANSTEP-UCI_TRAN_00007982-RA	Protein of unknown function
chr3	18034645	18037086	ANSTEP-UCI_TRAN_00007986-RA	Gk: Glycerol kinase (Rattus norvegicus OX%3D10116)
chr3	18029492	18032392	ANSTEP-UCI_TRAN_00007983-RA	IVD: Isovaleryl-CoA dehydrogenase%2C mitochondrial (Pongo abelii OX%3D9601)
chr3	18449832	18455253	ANSTEP-UCI_TRAN_00008018-RA	Rel: Nuclear factor NF-kappa-B p110 subunit (Drosophila melanogaster OX%3D7227)
chr3	18455461	18460998	ANSTEP-UCI_TRAN_00008019-RA	MYLK: Myosin light chain kinase%2C smooth muscle (Oryctolagus cuniculus OX%3D9986)
chr3	18459351	18461382	ANSTEP-UCI_TRAN_00008019-RB	MYLK3: Myosin light chain kinase 3 (Homo sapiens OX%3D9606)
chr3	18490234	18491193	ANSTEP-UCI_TRAN_00008022-RA	FCN1: Ficolin-1 (Sus scrofa OX%3D9823)
chr3	20117820	20122386	ANSTEP-UCI_TRAN_00008132-RA	Cyp305a1: Probable cytochrome P450 305a1 (Drosophila melanogaster OX%3D7227)
chr3	20260591	20263639	ANSTEP-UCI_TRAN_00008146-RA	Rfwd3: E3 ubiquitin-protein ligase RFWD3 (Mus musculus OX%3D10090)
chr3	20359967	20364926	ANSTEP-UCI_TRAN_00008158-RA	Cht2: Probable chitinase 2 (Drosophila melanogaster OX%3D7227)
chr3	20399789	20407374	ANSTEP-UCI_TRAN_00008161-RA	TER94: Transitional endoplasmic reticulum ATPase TER94 (Drosophila melanogaster OX%3D7227)
chr3	20397149	20399477	ANSTEP-UCI_TRAN_00008160-RB	NAPG: Gamma-soluble NSF attachment protein (Bos taurus OX%3D9913)
chr3	20396716	20399477	ANSTEP-UCI_TRAN_00008160-RA	NAPG: Gamma-soluble NSF attachment protein (Bos taurus OX%3D9913)
chr3	20536220	20538576	ANSTEP-UCI_TRAN_00008176-RA	Dlish: SH3 domain-containing protein Dlish (Drosophila melanogaster OX%3D7227)
chr3	20538377	20539712	ANSTEP-UCI_TRAN_00008177-RA	bonsai: 28S ribosomal protein S15%2C mitochondrial (Drosophila melanogaster OX%3D7227)
chr3	20568920	20572801	ANSTEP-UCI_TRAN_00008183-RA	Arfgap2: ADP-ribosylation factor GTPase-activating protein 2 (Mus musculus OX%3D10090)
chr3	20936442	20939217	ANSTEP-UCI_TRAN_00008200-RA	Vps51: Vacuolar protein sorting-associated protein 51 homolog (Drosophila melanogaster OX%3D7227)
chr3	20936600	20939217	ANSTEP-UCI_TRAN_00008200-RB	Protein of unknown function
chr3	20939168	20950718	ANSTEP-UCI_TRAN_00008200-RD	Protein of unknown function
chr3	20937308	20937774	ANSTEP-UCI_TRAN_00008200-RC	Vps51: Vacuolar protein sorting-associated protein 51 homolog (Drosophila melanogaster OX%3D7227)
chr3	21002032	21015050	ANSTEP-UCI_TRAN_00008207-RA	Grip84: Gamma-tubulin complex component 2 homolog (Drosophila melanogaster OX%3D7227)
chr3	21015214	21018072	ANSTEP-UCI_TRAN_00008208-RA	ZNF471: Zinc finger protein 471 (Homo sapiens OX%3D9606)
chr3	20991968	20994871	ANSTEP-UCI_TRAN_00008204-RA	WDSUB1: WD repeat%2C SAM and U-box domain-containing protein 1 (Homo sapiens OX%3D9606)
chr3	21351451	21356906	ANSTEP-UCI_TRAN_00008231-RA	Sf3b3: Splicing factor 3B subunit 3 (Drosophila melanogaster OX%3D7227)
chr3	21636254	21639712	ANSTEP-UCI_TRAN_00008254-RA	PDCD6IP: Programmed cell death 6-interacting protein (Homo sapiens OX%3D9606)
chr3	21640590	21645072	ANSTEP-UCI_TRAN_00008255-RA	Balat: Beta-alanine transporter (Drosophila melanogaster OX%3D7227)
chr3	21634299	21635942	ANSTEP-UCI_TRAN_00008253-RA	AGAP005532: Dehydrogenase/reductase SDR family protein 7-like (Anopheles gambiae OX%3D7165)
chr3	22050218	22052667	ANSTEP-UCI_TRAN_00008295-RA	Nisch: Nischarin (Mus musculus OX%3D10090)
chr3	22236967	22240459	ANSTEP-UCI_TRAN_00008323-RA	Protein of unknown function
chr3	23324499	23326496	ANSTEP-UCI_TRAN_00008417-RA	Carboxypeptidase B (Astacus astacus OX%3D6715)
chr3	23619462	23642231	ANSTEP-UCI_TRAN_00008429-RA	SERCA: Calcium-transporting ATPase sarcoplasmic/endoplasmic reticulum type (Anopheles gambiae OX%3D7165)
chr3	23619462	23642231	ANSTEP-UCI_TRAN_00008429-RB	SERCA: Calcium-transporting ATPase sarcoplasmic/endoplasmic reticulum type (Anopheles gambiae OX%3D7165)
chr3	23907059	23910994	ANSTEP-UCI_TRAN_00008453-RA	CG10417: Probable protein phosphatase CG10417 (Drosophila melanogaster OX%3D7227)
chr3	24883565	24885268	ANSTEP-UCI_TRAN_00008512-RB	GRWD1: Glutamate-rich WD repeat-containing protein 1 (Bos taurus OX%3D9913)
chr3	24883565	24885266	ANSTEP-UCI_TRAN_00008512-RA	GRWD1: Glutamate-rich WD repeat-containing protein 1 (Bos taurus OX%3D9913)
chr3	27228994	27230717	ANSTEP-UCI_TRAN_00008656-RA	Tufm: Elongation factor Tu%2C mitochondrial (Rattus norvegicus OX%3D10116)
chr3	27230678	27232159	ANSTEP-UCI_TRAN_00008657-RA	AGAP005129: S-methyl-5'-thioadenosine phosphorylase (Anopheles gambiae OX%3D7165)
chr3	28063049	28070058	ANSTEP-UCI_TRAN_00008702-RA	Protein of unknown function
chr3	29055178	29063448	ANSTEP-UCI_TRAN_00008719-RE	MFSD6: Major facilitator superfamily domain-containing protein 6 (Sus scrofa OX%3D9823)
chr3	29055178	29060618	ANSTEP-UCI_TRAN_00008719-RA	MFSD6: Major facilitator superfamily domain-containing protein 6 (Sus scrofa OX%3D9823)
chr3	29055178	29063448	ANSTEP-UCI_TRAN_00008719-RG	MFSD6: Major facilitator superfamily domain-containing protein 6 (Sus scrofa OX%3D9823)
chr3	29055178	29063448	ANSTEP-UCI_TRAN_00008719-RD	MFSD6: Major facilitator superfamily domain-containing protein 6 (Sus scrofa OX%3D9823)
chr3	29055182	29060618	ANSTEP-UCI_TRAN_00008719-RJ	MFSD6: Major facilitator superfamily domain-containing protein 6 (Sus scrofa OX%3D9823)
chr3	29055178	29060618	ANSTEP-UCI_TRAN_00008719-RB	MFSD6: Major facilitator superfamily domain-containing protein 6 (Sus scrofa OX%3D9823)
chr3	29055178	29063448	ANSTEP-UCI_TRAN_00008719-RC	MFSD6: Major facilitator superfamily domain-containing protein 6 (Sus scrofa OX%3D9823)
chr3	29055178	29063448	ANSTEP-UCI_TRAN_00008719-RF	MFSD6: Major facilitator superfamily domain-containing protein 6 (Sus scrofa OX%3D9823)
chr3	29056730	29060617	ANSTEP-UCI_TRAN_00008719-RK	MFSD6: Major facilitator superfamily domain-containing protein 6 (Sus scrofa OX%3D9823)
chr3	29055182	29060618	ANSTEP-UCI_TRAN_00008719-RI	MFSD6: Major facilitator superfamily domain-containing protein 6 (Sus scrofa OX%3D9823)
chr3	29055178	29063448	ANSTEP-UCI_TRAN_00008719-RH	MFSD6: Major facilitator superfamily domain-containing protein 6 (Sus scrofa OX%3D9823)
chr3	29056730	29060617	ANSTEP-UCI_TRAN_00008719-RL	MFSD6: Major facilitator superfamily domain-containing protein 6 (Sus scrofa OX%3D9823)
chr3	29083373	29084543	ANSTEP-UCI_TRAN_00008723-RA	CHYM1: Chymotrypsin-1 (Anopheles gambiae OX%3D7165)
chr3	29827690	29831787	ANSTEP-UCI_TRAN_00008784-RA	Venom carboxylesterase-6 (Apis mellifera OX%3D7460)
chr3	30161014	30165130	ANSTEP-UCI_TRAN_00008815-RB	KPNA6: Importin subunit alpha-7 (Pongo abelii OX%3D9601)
chr3	30161014	30164668	ANSTEP-UCI_TRAN_00008815-RA	KPNA6: Importin subunit alpha-7 (Pongo abelii OX%3D9601)
chr3	30250349	30255838	ANSTEP-UCI_TRAN_00008820-RA	PIP4P1: Type 1 phosphatidylinositol 4%2C5-bisphosphate 4-phosphatase (Macaca fascicularis OX%3D9541)
chr3	30346932	30349274	ANSTEP-UCI_TRAN_00008840-RA	Protein of unknown function
chr3	30367680	30370165	ANSTEP-UCI_TRAN_00008841-RA	PPO2: Phenoloxidase 2 (Drosophila melanogaster OX%3D7227)
chr3	30719236	30720639	ANSTEP-UCI_TRAN_00008858-RA	Zfp39: Zinc finger protein 39 (Mus musculus OX%3D10090)
chr3	30720533	30723069	ANSTEP-UCI_TRAN_00008859-RA	abcb8: ATP-binding cassette sub-family B member 8%2C mitochondrial (Danio rerio OX%3D7955)
chr3	31928777	31941140	ANSTEP-UCI_TRAN_00008907-RA	Slc19a2: Thiamine transporter 1 (Mus musculus OX%3D10090)
chr3	32121990	32125100	ANSTEP-UCI_TRAN_00008932-RA	Protein of unknown function
chr3	32125026	32127487	ANSTEP-UCI_TRAN_00008933-RA	AMY1: Alpha-amylase I (Aedes aegypti OX%3D7159)
chr3	33210885	33214022	ANSTEP-UCI_TRAN_00008986-RB	slc37a2: Glucose-6-phosphate exchanger SLC37A2 (Danio rerio OX%3D7955)
chr3	33210885	33213309	ANSTEP-UCI_TRAN_00008986-RA	slc37a2: Glucose-6-phosphate exchanger SLC37A2 (Danio rerio OX%3D7955)
chr3	34447986	34460920	ANSTEP-UCI_TRAN_00009061-RA	Vat1l: Synaptic vesicle membrane protein VAT-1 homolog-like (Mus musculus OX%3D10090)
chr3	35023914	35025965	ANSTEP-UCI_TRAN_00009119-RA	Rrp9: U3 small nucleolar RNA-interacting protein 2 (Mus musculus OX%3D10090)
chr3	35025690	35028520	ANSTEP-UCI_TRAN_00009120-RA	cdt1: DNA replication factor Cdt1 (Xenopus laevis OX%3D8355)
chr3	35318447	35331814	ANSTEP-UCI_TRAN_00009139-RA	BIN1: Myc box-dependent-interacting protein 1 (Homo sapiens OX%3D9606)
chr3	35695271	35732330	ANSTEP-UCI_TRAN_00009147-RA	zig-8: Zwei Ig domain protein zig-8 (Caenorhabditis elegans OX%3D6239)
chr3	36225411	36227660	ANSTEP-UCI_TRAN_00009165-RA	PHR: Deoxyribodipyrimidine photo-lyase (Potorous tridactylus OX%3D9310)
chr3	36382475	36383353	ANSTEP-UCI_TRAN_00009196-RA	Protein of unknown function
chr3	36389969	36398177	ANSTEP-UCI_TRAN_00009198-RA	Pias2: E3 SUMO-protein ligase PIAS2 (Rattus norvegicus OX%3D10116)
chr3	36390862	36398177	ANSTEP-UCI_TRAN_00009198-RC	PIAS3: E3 SUMO-protein ligase PIAS3 (Homo sapiens OX%3D9606)
chr3	36389969	36398177	ANSTEP-UCI_TRAN_00009198-RB	Pias2: E3 SUMO-protein ligase PIAS2 (Rattus norvegicus OX%3D10116)
chr3	36686493	36689183	ANSTEP-UCI_TRAN_00009218-RA	Galk2: N-acetylgalactosamine kinase (Rattus norvegicus OX%3D10116)
chr3	36655620	36679483	ANSTEP-UCI_TRAN_00009216-RA	HNRNPK: Heterogeneous nuclear ribonucleoprotein K (Gallus gallus OX%3D9031)
chr3	36690512	36693164	ANSTEP-UCI_TRAN_00009219-RB	Galk2: N-acetylgalactosamine kinase (Rattus norvegicus OX%3D10116)
chr3	36690502	36693164	ANSTEP-UCI_TRAN_00009219-RA	Galk2: N-acetylgalactosamine kinase (Rattus norvegicus OX%3D10116)
chr3	37161108	37165220	ANSTEP-UCI_TRAN_00009225-RA	U2surp: U2 snRNP-associated SURP motif-containing protein (Mus musculus OX%3D10090)
chr3	37451602	37462579	ANSTEP-UCI_TRAN_00009252-RA	PPO1: Phenoloxidase 1 (Holotrichia diomphalia OX%3D33394)
chr3	37671156	37674425	ANSTEP-UCI_TRAN_00009276-RA	dpa: DNA replication licensing factor MCM4 (Drosophila melanogaster OX%3D7227)
chr3	37664199	37667799	ANSTEP-UCI_TRAN_00009274-RA	PIGG: GPI ethanolamine phosphate transferase 2 (Homo sapiens OX%3D9606)
chr3	37667771	37670841	ANSTEP-UCI_TRAN_00009275-RA	Orc1: Origin recognition complex subunit 1 (Drosophila melanogaster OX%3D7227)
chr3	37674415	37675960	ANSTEP-UCI_TRAN_00009277-RA	MALSU1: Mitochondrial assembly of ribosomal large subunit protein 1 (Homo sapiens OX%3D9606)
chr3	38471994	38478591	ANSTEP-UCI_TRAN_00009287-RA	PCBP3: Poly(rC)-binding protein 3 (Homo sapiens OX%3D9606)
chr3	38482543	38485589	ANSTEP-UCI_TRAN_00009289-RA	Protein of unknown function
chr3	38479509	38482049	ANSTEP-UCI_TRAN_00009288-RA	Pcbp2: Poly(rC)-binding protein 2 (Mus musculus OX%3D10090)
chr3	39257913	39260740	ANSTEP-UCI_TRAN_00009337-RA	Protein of unknown function
chr3	39420224	39432091	ANSTEP-UCI_TRAN_00009360-RA	larp: La-related protein 1 (Drosophila melanogaster OX%3D7227)
chr3	39834754	39837397	ANSTEP-UCI_TRAN_00009398-RA	NOP2: Probable 28S rRNA (cytosine(4447)-C(5))-methyltransferase (Homo sapiens OX%3D9606)
chr3	39833109	39834337	ANSTEP-UCI_TRAN_00009397-RA	AGAP005220: Cytoplasmic tRNA 2-thiolation protein 1 (Anopheles gambiae OX%3D7165)
chr3	40925659	40926894	ANSTEP-UCI_TRAN_00009454-RA	mRpL52: 39S ribosomal protein L52%2C mitochondrial (Drosophila melanogaster OX%3D7227)
chr3	40979488	40982461	ANSTEP-UCI_TRAN_00009465-RA	Sensory neuron membrane protein 1 (Apis mellifera OX%3D7460)
chr3	40926471	40927645	ANSTEP-UCI_TRAN_00009455-RA	F13E9.13: Uncharacterized protein F13E9.13%2C mitochondrial (Caenorhabditis elegans OX%3D6239)
chr3	40924341	40925399	ANSTEP-UCI_TRAN_00009453-RA	Rab5if: Uncharacterized protein RAB5IF homolog (Mus musculus OX%3D10090)
chr3	41070438	41075558	ANSTEP-UCI_TRAN_00009474-RA	lid: Lysine-specific demethylase lid (Drosophila melanogaster OX%3D7227)
chr3	41208203	41214296	ANSTEP-UCI_TRAN_00009488-RA	Protein of unknown function
chr3	41957456	41974710	ANSTEP-UCI_TRAN_00009548-RA	beta'COP: Coatomer subunit beta' (Drosophila melanogaster OX%3D7227)
chr3	42212970	42214449	ANSTEP-UCI_TRAN_00009572-RA	PEPD: Xaa-Pro dipeptidase (Homo sapiens OX%3D9606)
chr3	42416348	42419059	ANSTEP-UCI_TRAN_00009580-RA	Ddx1: ATP-dependent RNA helicase Ddx1 (Drosophila melanogaster OX%3D7227)
chr3	42400516	42415634	ANSTEP-UCI_TRAN_00009579-RA	EndoA: Endophilin-A (Drosophila virilis OX%3D7244)
chr3	43148353	43152299	ANSTEP-UCI_TRAN_00009662-RA	E(z): Histone-lysine N-methyltransferase E(z) (Drosophila melanogaster OX%3D7227)
chr3	44826678	44827461	ANSTEP-UCI_TRAN_00009797-RA	Protein of unknown function
chr3	45526517	45541154	ANSTEP-UCI_TRAN_00009826-RA	FMN2: Formin-2 (Homo sapiens OX%3D9606)
chr3	45541612	45543648	ANSTEP-UCI_TRAN_00009827-RA	CG1523: DDB1- and CUL4-associated factor 10 homolog (Drosophila melanogaster OX%3D7227)
chr3	45945966	45953914	ANSTEP-UCI_TRAN_00009872-RA	y: Protein yellow (Drosophila pseudoobscura pseudoobscura OX%3D46245)
chr3	46043300	46048998	ANSTEP-UCI_TRAN_00009880-RA	Nck1: Cytoplasmic protein NCK1 (Mus musculus OX%3D10090)
chr3	46043300	46049067	ANSTEP-UCI_TRAN_00009880-RB	Nck1: Cytoplasmic protein NCK1 (Mus musculus OX%3D10090)
chr3	46630235	46638776	ANSTEP-UCI_TRAN_00009902-RB	lap: Phosphatidylinositol-binding clathrin assembly protein LAP (Drosophila melanogaster OX%3D7227)
chr3	46630235	46638776	ANSTEP-UCI_TRAN_00009902-RA	lap: Phosphatidylinositol-binding clathrin assembly protein LAP (Drosophila melanogaster OX%3D7227)
chr3	47047771	47048196	ANSTEP-UCI_TRAN_00009949-RA	ZC3H11A: Zinc finger CCCH domain-containing protein 11A (Gallus gallus OX%3D9031)
chr3	49283180	49288552	ANSTEP-UCI_TRAN_00010080-RA	emb: Exportin-1 (Drosophila melanogaster OX%3D7227)
chr3	49686941	49699069	ANSTEP-UCI_TRAN_00010106-RA	path: Proton-coupled amino acid transporter-like protein pathetic (Drosophila melanogaster OX%3D7227)
chr3	50782070	50789121	ANSTEP-UCI_TRAN_00010159-RA	Cnot3: CCR4-NOT transcription complex subunit 3 (Mus musculus OX%3D10090)
chr3	51104004	51118619	ANSTEP-UCI_TRAN_00010180-RA	Hydr2: Abhydrolase domain-containing protein 2 (Drosophila melanogaster OX%3D7227)
chr3	53082488	53084644	ANSTEP-UCI_TRAN_00010238-RA	blmp-1: B lymphocyte-induced maturation protein 1 homolog (Caenorhabditis elegans OX%3D6239)
chr3	53964674	53967354	ANSTEP-UCI_TRAN_00010297-RA	ZNF780B: Zinc finger protein 780B (Homo sapiens OX%3D9606)
chr3	53967520	53969682	ANSTEP-UCI_TRAN_00010298-RA	ZNF135: Zinc finger protein 135 (Bos taurus OX%3D9913)
chr3	54337311	54341956	ANSTEP-UCI_TRAN_00010318-RA	Protein of unknown function
chr3	55158251	55169880	ANSTEP-UCI_TRAN_00010373-RA	tmem214-a: Transmembrane protein 214-A (Xenopus laevis OX%3D8355)
chr3	55119934	55140782	ANSTEP-UCI_TRAN_00010369-RA	CNOT4: CCR4-NOT transcription complex subunit 4 (Homo sapiens OX%3D9606)
chr3	55272550	55275005	ANSTEP-UCI_TRAN_00010386-RA	E2FC: Transcription factor E2FC (Arabidopsis thaliana OX%3D3702)
chr3	55272550	55275005	ANSTEP-UCI_TRAN_00010386-RB	E2FC: Transcription factor E2FC (Arabidopsis thaliana OX%3D3702)
chr3	55270279	55272254	ANSTEP-UCI_TRAN_00010385-RA	DDX47: Probable ATP-dependent RNA helicase DDX47 (Bos taurus OX%3D9913)
chr3	55670253	55672041	ANSTEP-UCI_TRAN_00010407-RA	Dnajc28: DnaJ homolog subfamily C member 28 (Mus musculus OX%3D10090)
chr3	55671936	55678059	ANSTEP-UCI_TRAN_00010408-RA	GART: Trifunctional purine biosynthetic protein adenosine-3 (Chironomus tentans OX%3D7153)
chr3	56821567	56824200	ANSTEP-UCI_TRAN_00010463-RB	AGAP009737: Elongation factor G%2C mitochondrial (Anopheles gambiae OX%3D7165)
chr3	56821540	56824200	ANSTEP-UCI_TRAN_00010463-RA	AGAP009737: Elongation factor G%2C mitochondrial (Anopheles gambiae OX%3D7165)
chr3	56817929	56820474	ANSTEP-UCI_TRAN_00010461-RA	VPS52: Vacuolar protein sorting-associated protein 52 homolog (Homo sapiens OX%3D9606)
chr3	56820235	56821322	ANSTEP-UCI_TRAN_00010462-RA	TXNDC17: Thioredoxin domain-containing protein 17 (Homo sapiens OX%3D9606)
chr3	58555790	58558666	ANSTEP-UCI_TRAN_00010539-RA	SMYD4: SET and MYND domain-containing protein 4 (Homo sapiens OX%3D9606)
chr3	58553991	58555587	ANSTEP-UCI_TRAN_00010538-RA	cni: Protein cornichon (Drosophila melanogaster OX%3D7227)
chr3	58523391	58526725	ANSTEP-UCI_TRAN_00010537-RA	how: Protein held out wings (Drosophila melanogaster OX%3D7227)
chr3	60178383	60181189	ANSTEP-UCI_TRAN_00010618-RA	cpt2: Carnitine O-palmitoyltransferase 2%2C mitochondrial (Danio rerio OX%3D7955)
chr3	60176554	60178969	ANSTEP-UCI_TRAN_00010617-RA	arpc1a-a: Actin-related protein 2/3 complex subunit 1A-A (Xenopus laevis OX%3D8355)
chr3	60283603	60288839	ANSTEP-UCI_TRAN_00010632-RA	DNM1L: Dynamin-1-like protein (Homo sapiens OX%3D9606)
chr3	60445404	60448893	ANSTEP-UCI_TRAN_00010638-RA	Hrs: Hepatocyte growth factor-regulated tyrosine kinase substrate (Drosophila melanogaster OX%3D7227)
chr3	61261941	61264621	ANSTEP-UCI_TRAN_00010695-RA	Smyd4: SET and MYND domain-containing protein 4 (Mus musculus OX%3D10090)
chr3	63583525	63584782	ANSTEP-UCI_TRAN_00010804-RA	Protein of unknown function
chr3	63584696	63586953	ANSTEP-UCI_TRAN_00010805-RA	DFFB: DNA fragmentation factor subunit beta (Homo sapiens OX%3D9606)
chr3	64113707	64119794	ANSTEP-UCI_TRAN_00010822-RA	CG6621: Tetratricopeptide repeat protein 14 homolog (Drosophila melanogaster OX%3D7227)
chr3	64200560	64204509	ANSTEP-UCI_TRAN_00010826-RA	ZNF408: Zinc finger protein 408 (Homo sapiens OX%3D9606)
chr3	64200560	64204509	ANSTEP-UCI_TRAN_00010826-RB	ZNF408: Zinc finger protein 408 (Homo sapiens OX%3D9606)
chr3	65735425	65738161	ANSTEP-UCI_TRAN_00010945-RA	Acadvl: Very long-chain specific acyl-CoA dehydrogenase%2C mitochondrial (Rattus norvegicus OX%3D10116)
chr3	65738067	65740650	ANSTEP-UCI_TRAN_00010946-RA	LCMT1: Leucine carboxyl methyltransferase 1 (Bos taurus OX%3D9913)
chr3	65738067	65740650	ANSTEP-UCI_TRAN_00010946-RB	LCMT1: Leucine carboxyl methyltransferase 1 (Bos taurus OX%3D9913)
chr3	66149274	66152022	ANSTEP-UCI_TRAN_00010975-RA	okr: DNA repair and recombination protein RAD54-like (Drosophila willistoni OX%3D7260)
chr3	66156035	66162673	ANSTEP-UCI_TRAN_00010977-RA	Abhd13: Protein ABHD13 (Mus musculus OX%3D10090)
chr3	66152376	66155126	ANSTEP-UCI_TRAN_00010976-RA	Nup50: Nuclear pore complex protein Nup50 (Drosophila melanogaster OX%3D7227)
chr3	66754730	66758252	ANSTEP-UCI_TRAN_00010992-RA	OpS5: Oxidoreductase OpS5 (Beauveria bassiana (strain ARSEF 2860) OX%3D655819)
chr3	67046730	67049159	ANSTEP-UCI_TRAN_00011023-RA	Zwilch: Protein zwilch (Drosophila melanogaster OX%3D7227)
chr3	68514632	68518754	ANSTEP-UCI_TRAN_00011082-RB	Cry1: Cryptochrome-1 (Mus musculus OX%3D10090)
chr3	68514630	68516887	ANSTEP-UCI_TRAN_00011082-RA	Cry1: Cryptochrome-1 (Mus musculus OX%3D10090)
chr3	68513085	68514546	ANSTEP-UCI_TRAN_00011081-RA	Ptpa: Serine/threonine-protein phosphatase 2A activator (Mus musculus OX%3D10090)
chr3	68756361	68761372	ANSTEP-UCI_TRAN_00011107-RA	AASS: Alpha-aminoadipic semialdehyde synthase%2C mitochondrial (Bos taurus OX%3D9913)
chr3	69884811	69888265	ANSTEP-UCI_TRAN_00011195-RA	Sart1: U4/U6.U5 tri-snRNP-associated protein 1 (Mus musculus OX%3D10090)
chr3	69882941	69884729	ANSTEP-UCI_TRAN_00011194-RA	eed: Polycomb protein eed (Danio rerio OX%3D7955)
chr3	69888470	69891257	ANSTEP-UCI_TRAN_00011196-RA	Pgghg: Protein-glucosylgalactosylhydroxylysine glucosidase (Mus musculus OX%3D10090)
chr3	69891531	69894189	ANSTEP-UCI_TRAN_00011197-RA	PGGHG: Protein-glucosylgalactosylhydroxylysine glucosidase (Gallus gallus OX%3D9031)
chr3	70135385	70139172	ANSTEP-UCI_TRAN_00011217-RA	Prep: Prolyl endopeptidase (Mus musculus OX%3D10090)
chr3	70679436	70692900	ANSTEP-UCI_TRAN_00011247-RA	rl: Mitogen-activated protein kinase ERK-A (Drosophila melanogaster OX%3D7227)
chr3	70828490	70830894	ANSTEP-UCI_TRAN_00011258-RA	Spn28Dc: Serine protease inhibitor 28Dc (Drosophila melanogaster OX%3D7227)
chr3	71070131	71075704	ANSTEP-UCI_TRAN_00011272-RA	Acin1: Apoptotic chromatin condensation inducer in the nucleus (Mus musculus OX%3D10090)
chr3	71067389	71069536	ANSTEP-UCI_TRAN_00011271-RA	ELMO1: Engulfment and cell motility protein 1 (Homo sapiens OX%3D9606)
chr3	71433436	71437467	ANSTEP-UCI_TRAN_00011314-RA	Uro: Uricase (Drosophila pseudoobscura pseudoobscura OX%3D46245)
chr3	71433436	71437467	ANSTEP-UCI_TRAN_00011314-RB	Uro: Uricase (Drosophila pseudoobscura pseudoobscura OX%3D46245)
chr3	71435745	71436449	ANSTEP-UCI_TRAN_00011314-RC	Uro: Uricase (Drosophila pseudoobscura pseudoobscura OX%3D46245)
chr3	71446165	71452330	ANSTEP-UCI_TRAN_00011315-RA	Protein of unknown function
chr3	71636104	71638468	ANSTEP-UCI_TRAN_00011326-RA	CG2614: eEF1A lysine and N-terminal methyltransferase homolog (Drosophila melanogaster OX%3D7227)
chr3	71751915	71758973	ANSTEP-UCI_TRAN_00011334-RA	Dus1l: tRNA-dihydrouridine(16/17) synthase [NAD(P)(+)]-like (Mus musculus OX%3D10090)
chr3	71836240	71839093	ANSTEP-UCI_TRAN_00011338-RA	SMPD1: Sphingomyelin phosphodiesterase (Bos taurus OX%3D9913)
chr3	71821321	71824908	ANSTEP-UCI_TRAN_00011337-RA	Zdhhc11: Probable palmitoyltransferase ZDHHC11 (Mus musculus OX%3D10090)
chr3	71802720	71803022	ANSTEP-UCI_TRAN_00011335-RA	Protein of unknown function
chr3	71803144	71803455	ANSTEP-UCI_TRAN_00011336-RA	Protein of unknown function
chr3	72288471	72299359	ANSTEP-UCI_TRAN_00011380-RA	rost: Protein rolling stone (Drosophila melanogaster OX%3D7227)
chr3	72502225	72506420	ANSTEP-UCI_TRAN_00011392-RA	IPO13: Importin-13 (Homo sapiens OX%3D9606)
chr3	72506381	72508665	ANSTEP-UCI_TRAN_00011393-RA	SR45: Serine/arginine-rich splicing factor SR45 (Arabidopsis thaliana OX%3D3702)
chr3	72722485	72726338	ANSTEP-UCI_TRAN_00011407-RA	TfIIB: Transcription initiation factor IIB (Drosophila melanogaster OX%3D7227)
chr3	72720408	72722375	ANSTEP-UCI_TRAN_00011406-RA	TfIIB: Transcription initiation factor IIB (Drosophila melanogaster OX%3D7227)
chr3	73488202	73489336	ANSTEP-UCI_TRAN_00011445-RA	Sft2d3: Vesicle transport protein SFT2C (Mus musculus OX%3D10090)
chr3	73489783	73493394	ANSTEP-UCI_TRAN_00011446-RA	Mfsd1: Major facilitator superfamily domain-containing protein 1 (Mus musculus OX%3D10090)
chr3	74648727	74651727	ANSTEP-UCI_TRAN_00011502-RA	ABCG4: ATP-binding cassette sub-family G member 4 (Homo sapiens OX%3D9606)
chr3	74648727	74651745	ANSTEP-UCI_TRAN_00011502-RB	ABCG4: ATP-binding cassette sub-family G member 4 (Homo sapiens OX%3D9606)
chr3	74806186	74806332	ANSTEP-UCI_TRAN_00011515-RA	cta: Guanine nucleotide-binding protein subunit alpha homolog (Drosophila melanogaster OX%3D7227)
chr3	74812015	74815071	ANSTEP-UCI_TRAN_00011516-RA	Gna13: Guanine nucleotide-binding protein subunit alpha-13 (Mus musculus OX%3D10090)
chr3	75000257	75009968	ANSTEP-UCI_TRAN_00011520-RB	Protein of unknown function
chr3	74998767	75009968	ANSTEP-UCI_TRAN_00011520-RA	rho: Protein rhomboid (Drosophila melanogaster OX%3D7227)
chr3	75884703	75886495	ANSTEP-UCI_TRAN_00011552-RA	obst-E: Protein obstructor-E (Drosophila melanogaster OX%3D7227)
chr3	75881498	75883764	ANSTEP-UCI_TRAN_00011551-RA	ZNF449: Zinc finger protein 449 (Homo sapiens OX%3D9606)
chr3	75885598	75888715	ANSTEP-UCI_TRAN_00011553-RA	b4gat1: Beta-1%2C4-glucuronyltransferase 1 (Danio rerio OX%3D7955)
chr3	76498525	76500192	ANSTEP-UCI_TRAN_00011586-RA	Cdc20: Cell division cycle protein 20 homolog (Rattus norvegicus OX%3D10116)
chr3	76490923	76498070	ANSTEP-UCI_TRAN_00011585-RA	PPP2R5D: Serine/threonine-protein phosphatase 2A 56 kDa regulatory subunit delta isoform (Oryctolagus cuniculus OX%3D9986)
chr3	76500334	76502966	ANSTEP-UCI_TRAN_00011587-RA	ZNF84: Zinc finger protein 84 (Homo sapiens OX%3D9606)
chr3	76817179	76825470	ANSTEP-UCI_TRAN_00011618-RA	Gspt1: Eukaryotic peptide chain release factor GTP-binding subunit ERF3A (Mus musculus OX%3D10090)
chr3	77374417	77375937	ANSTEP-UCI_TRAN_00011658-RA	Protein of unknown function
chr3	77913338	77918764	ANSTEP-UCI_TRAN_00011687-RB	RCHY1: RING finger and CHY zinc finger domain-containing protein 1 (Homo sapiens OX%3D9606)
chr3	77913329	77918764	ANSTEP-UCI_TRAN_00011687-RA	RCHY1: RING finger and CHY zinc finger domain-containing protein 1 (Homo sapiens OX%3D9606)
chr3	77900440	77913193	ANSTEP-UCI_TRAN_00011686-RA	mboat7: Lysophospholipid acyltransferase 7 (Danio rerio OX%3D7955)
chr3	78514836	78518519	ANSTEP-UCI_TRAN_00011704-RC	snk: Serine protease snake (Drosophila melanogaster OX%3D7227)
chr3	78514836	78518519	ANSTEP-UCI_TRAN_00011704-RB	snk: Serine protease snake (Drosophila melanogaster OX%3D7227)
chr3	78514836	78517001	ANSTEP-UCI_TRAN_00011704-RA	Protein of unknown function
chr3	78821093	78826178	ANSTEP-UCI_TRAN_00011745-RA	kel: Ring canal kelch homolog (Anopheles stephensi OX%3D30069)
chr3	79113775	79115654	ANSTEP-UCI_TRAN_00011764-RA	PDP1: [Pyruvate dehydrogenase [acetyl-transferring]]-phosphatase 1%2C mitochondrial (Bos taurus OX%3D9913)
chr3	79418384	79421043	ANSTEP-UCI_TRAN_00011776-RA	ZNF850: Zinc finger protein 850 (Homo sapiens OX%3D9606)
chr3	79999537	80002780	ANSTEP-UCI_TRAN_00011805-RA	TBC1D20: TBC1 domain family member 20 (Bos taurus OX%3D9913)
chr3	80793937	80795023	ANSTEP-UCI_TRAN_00011844-RA	Protein of unknown function
chr3	80794894	80796868	ANSTEP-UCI_TRAN_00011845-RA	Protein of unknown function
chr3	81960324	81964910	ANSTEP-UCI_TRAN_00011910-RA	Cyp6a14: Probable cytochrome P450 6a14 (Drosophila melanogaster OX%3D7227)
chr3	81958384	81960204	ANSTEP-UCI_TRAN_00011909-RA	Cyp6a23: Probable cytochrome P450 6a23 (Drosophila melanogaster OX%3D7227)
chr3	82325567	82327249	ANSTEP-UCI_TRAN_00011924-RA	Protein of unknown function
chr3	82332538	82334118	ANSTEP-UCI_TRAN_00011925-RA	Protein of unknown function
chr3	82515296	82518367	ANSTEP-UCI_TRAN_00011944-RA	Venom dipeptidyl peptidase 4 (Apis mellifera OX%3D7460)
chr3	82515296	82518437	ANSTEP-UCI_TRAN_00011944-RB	Venom dipeptidyl peptidase 4 (Apis mellifera OX%3D7460)
chr3	82601717	82605443	ANSTEP-UCI_TRAN_00011955-RA	Abhd4: (Lyso)-N-acylphosphatidylethanolamine lipase (Mus musculus OX%3D10090)
chr3	82851401	82853915	ANSTEP-UCI_TRAN_00011995-RA	sig-7: Peptidyl-prolyl cis-trans isomerase sig-7 (Caenorhabditis elegans OX%3D6239)
chr3	83063231	83065338	ANSTEP-UCI_TRAN_00012024-RA	Mettl14: N6-adenosine-methyltransferase non-catalytic subunit (Drosophila melanogaster OX%3D7227)
chr3	83060459	83063655	ANSTEP-UCI_TRAN_00012023-RA	mtsh: Protein mitoshell (Drosophila melanogaster OX%3D7227)
chr3	83065278	83066710	ANSTEP-UCI_TRAN_00012025-RA	Ccdc97: Coiled-coil domain-containing protein 97 (Mus musculus OX%3D10090)
chr3	83815694	83816932	ANSTEP-UCI_TRAN_00012070-RA	Chchd1: Coiled-coil-helix-coiled-coil-helix domain-containing protein 1 (Mus musculus OX%3D10090)
chr3	83817175	83820327	ANSTEP-UCI_TRAN_00012071-RB	NOX5: NADPH oxidase 5 (Homo sapiens OX%3D9606)
chr3	83817175	83820117	ANSTEP-UCI_TRAN_00012071-RA	NOX5: NADPH oxidase 5 (Homo sapiens OX%3D9606)
chr3	83817175	83821504	ANSTEP-UCI_TRAN_00012071-RC	Protein of unknown function
chr3	84022118	84024291	ANSTEP-UCI_TRAN_00012091-RA	nSMase: Putative neutral sphingomyelinase (Drosophila melanogaster OX%3D7227)
chr3	84024611	84024994	ANSTEP-UCI_TRAN_00012092-RA	EbpIII: Ejaculatory bulb-specific protein 3 (Drosophila melanogaster OX%3D7227)
chr3	84706786	84707699	ANSTEP-UCI_TRAN_00012133-RA	Protein of unknown function
chr3	84707665	84708161	ANSTEP-UCI_TRAN_00012134-RA	Protein of unknown function
chr3	85610143	85624713	ANSTEP-UCI_TRAN_00012213-RA	Picot: Putative inorganic phosphate cotransporter (Drosophila ananassae OX%3D7217)
chr3	85610143	85624713	ANSTEP-UCI_TRAN_00012213-RB	Picot: Putative inorganic phosphate cotransporter (Drosophila ananassae OX%3D7217)
chr3	86163523	86165738	ANSTEP-UCI_TRAN_00012262-RA	pif1: ATP-dependent DNA helicase PIF1 (Danio rerio OX%3D7955)
chr3	86090612	86092342	ANSTEP-UCI_TRAN_00012257-RA	Uvrag: UV radiation resistance-associated gene protein (Drosophila melanogaster OX%3D7227)
chr3	86092375	86093653	ANSTEP-UCI_TRAN_00012258-RA	Protein of unknown function
chr3	86638021	86640811	ANSTEP-UCI_TRAN_00012288-RA	Wee1: Wee1-like protein kinase (Drosophila melanogaster OX%3D7227)
chr3	87038186	87040388	ANSTEP-UCI_TRAN_00012327-RA	gammaTub23C: Tubulin gamma-1 chain (Drosophila melanogaster OX%3D7227)
chr3	87987118	87990209	ANSTEP-UCI_TRAN_00012403-RA	heix: UbiA prenyltransferase domain-containing protein 1 homolog (Drosophila melanogaster OX%3D7227)
chr3	88382928	88384152	ANSTEP-UCI_TRAN_00012453-RA	ial: Aurora kinase B (Drosophila melanogaster OX%3D7227)
chr3	88555293	88557236	ANSTEP-UCI_TRAN_00012461-RA	CG31935: Rab3 GTPase-activating protein catalytic subunit (Drosophila melanogaster OX%3D7227)
chr3	88649003	88656583	ANSTEP-UCI_TRAN_00012462-RA	CPN2: Carboxypeptidase N subunit 2 (Homo sapiens OX%3D9606)
chr3	88660340	88661827	ANSTEP-UCI_TRAN_00012463-RA	CG31935: Rab3 GTPase-activating protein catalytic subunit (Drosophila melanogaster OX%3D7227)
chr2	828064	832394	ANSTEP-UCI_TRAN_00000074-RA	vanin-like: Vanin-like protein 1 (Drosophila melanogaster OX%3D7227)
chr2	1106628	1106960	ANSTEP-UCI_TRAN_00000084-RA	Protein of unknown function
chr2	1814564	1817897	ANSTEP-UCI_TRAN_00000119-RA	Protein of unknown function
chr2	1814564	1817929	ANSTEP-UCI_TRAN_00000119-RB	Protein of unknown function
chr2	1814564	1817929	ANSTEP-UCI_TRAN_00000119-RC	Protein of unknown function
chr2	1862648	1872537	ANSTEP-UCI_TRAN_00000122-RA	SPON1: Spondin-1 (Gallus gallus OX%3D9031)
chr2	2116031	2118668	ANSTEP-UCI_TRAN_00000142-RA	Aats-cys: Cysteine--tRNA ligase%2C cytoplasmic (Drosophila pseudoobscura pseudoobscura OX%3D46245)
chr2	2116065	2118668	ANSTEP-UCI_TRAN_00000142-RB	Aats-cys: Cysteine--tRNA ligase%2C cytoplasmic (Drosophila pseudoobscura pseudoobscura OX%3D46245)
chr2	2104687	2107889	ANSTEP-UCI_TRAN_00000139-RA	Adck: AarF domain-containing kinase (Drosophila melanogaster OX%3D7227)
chr2	2113114	2115619	ANSTEP-UCI_TRAN_00000141-RA	RpL18A: 60S ribosomal protein L18a (Drosophila melanogaster OX%3D7227)
chr2	2883301	2885821	ANSTEP-UCI_TRAN_00000224-RA	Protein of unknown function
chr2	2885773	2890116	ANSTEP-UCI_TRAN_00000225-RA	Tret1: Facilitated trehalose transporter Tret1 (Culex quinquefasciatus OX%3D7176)
chr2	2885773	2890116	ANSTEP-UCI_TRAN_00000225-RB	Tret1: Facilitated trehalose transporter Tret1 (Culex quinquefasciatus OX%3D7176)
chr2	3150531	3153242	ANSTEP-UCI_TRAN_00000233-RA	Protein of unknown function
chr2	3152797	3154187	ANSTEP-UCI_TRAN_00000234-RA	NHP2: H/ACA ribonucleoprotein complex subunit 2-like protein (Drosophila melanogaster OX%3D7227)
chr2	3149157	3150261	ANSTEP-UCI_TRAN_00000232-RA	Uncharacterized protein C16orf52 homolog A (Xenopus laevis OX%3D8355)
chr2	3957119	3959610	ANSTEP-UCI_TRAN_00000276-RA	Pxd: Peroxidase (Drosophila melanogaster OX%3D7227)
chr2	4233919	4236533	ANSTEP-UCI_TRAN_00000293-RA	ric8a: Synembryn (Drosophila melanogaster OX%3D7227)
chr2	4236196	4238421	ANSTEP-UCI_TRAN_00000294-RA	NDUFA9: NADH dehydrogenase [ubiquinone] 1 alpha subcomplex subunit 9%2C mitochondrial (Homo sapiens OX%3D9606)
chr2	4872723	4874735	ANSTEP-UCI_TRAN_00000364-RA	Fib: rRNA 2'-O-methyltransferase fibrillarin (Drosophila melanogaster OX%3D7227)
chr2	4872723	4874735	ANSTEP-UCI_TRAN_00000364-RB	Fib: rRNA 2'-O-methyltransferase fibrillarin (Drosophila melanogaster OX%3D7227)
chr2	4874612	4875395	ANSTEP-UCI_TRAN_00000365-RA	RNASEH2C: Ribonuclease H2 subunit C (Homo sapiens OX%3D9606)
chr2	4869825	4872482	ANSTEP-UCI_TRAN_00000363-RA	Orc6: Origin recognition complex subunit 6 (Drosophila melanogaster OX%3D7227)
chr2	4854509	4859738	ANSTEP-UCI_TRAN_00000360-RA	Fam98a: Protein FAM98A (Rattus norvegicus OX%3D10116)
chr2	5248259	5276359	ANSTEP-UCI_TRAN_00000375-RA	Glandular kallikrein%2C prostatic (Cavia porcellus OX%3D10141)
chr2	6815740	6817474	ANSTEP-UCI_TRAN_00000494-RA	Crym: Ketimine reductase mu-crystallin (Rattus norvegicus OX%3D10116)
chr2	6817126	6819934	ANSTEP-UCI_TRAN_00000495-RA	TES: Testin (Dasypus novemcinctus OX%3D9361)
chr2	7485249	7496836	ANSTEP-UCI_TRAN_00000529-RA	Protein of unknown function
chr2	7482610	7483794	ANSTEP-UCI_TRAN_00000528-RA	Protein of unknown function
chr2	7587022	7590712	ANSTEP-UCI_TRAN_00000542-RA	Protein of unknown function
chr2	7590701	7595814	ANSTEP-UCI_TRAN_00000543-RB	Protein of unknown function
chr2	7590701	7595814	ANSTEP-UCI_TRAN_00000543-RA	Protein of unknown function
chr2	7590701	7596813	ANSTEP-UCI_TRAN_00000543-RC	Protein of unknown function
chr2	8156978	8160493	ANSTEP-UCI_TRAN_00000557-RA	FBXL14: F-box/LRR-repeat protein 14 (Homo sapiens OX%3D9606)
chr2	9757749	9760020	ANSTEP-UCI_TRAN_00000655-RA	UFSP2: Probable Ufm1-specific protease 2 (Drosophila melanogaster OX%3D7227)
chr2	9911420	9913360	ANSTEP-UCI_TRAN_00000668-RA	AND_008360: ATP-dependent (S)-NAD(P)H-hydrate dehydratase (Anopheles darlingi OX%3D43151)
chr2	10736975	10738089	ANSTEP-UCI_TRAN_00000734-RA	Protein of unknown function
chr2	10838637	10842091	ANSTEP-UCI_TRAN_00000743-RA	ZCCHC24: Zinc finger CCHC domain-containing protein 24 (Homo sapiens OX%3D9606)
chr2	11211650	11216809	ANSTEP-UCI_TRAN_00000751-RA	CalpB: Calpain-B (Drosophila melanogaster OX%3D7227)
chr2	11344209	11345171	ANSTEP-UCI_TRAN_00000759-RA	TRAPPC5: Trafficking protein particle complex subunit 5 (Bos taurus OX%3D9913)
chr2	11787919	11792051	ANSTEP-UCI_TRAN_00000803-RA	LYPLA2: Acyl-protein thioesterase 2 (Homo sapiens OX%3D9606)
chr2	12050740	12071337	ANSTEP-UCI_TRAN_00000842-RA	Gyc76C: Receptor-type guanylate cyclase Gyc76C (Drosophila melanogaster OX%3D7227)
chr2	12237099	12239260	ANSTEP-UCI_TRAN_00000856-RA	PNKP: Bifunctional polynucleotide phosphatase/kinase (Homo sapiens OX%3D9606)
chr2	12497401	12499648	ANSTEP-UCI_TRAN_00000876-RA	MLH1: DNA mismatch repair protein Mlh1 (Homo sapiens OX%3D9606)
chr2	12499601	12500393	ANSTEP-UCI_TRAN_00000877-RA	AAEL005866: Succinate dehydrogenase assembly factor 2%2C mitochondrial (Aedes aegypti OX%3D7159)
chr2	12653055	12661123	ANSTEP-UCI_TRAN_00000897-RA	SLC45A2: Membrane-associated transporter protein (Homo sapiens OX%3D9606)
chr2	12708458	12717235	ANSTEP-UCI_TRAN_00000906-RA	NAAT1: Sodium-dependent nutrient amino acid transporter 1 (Drosophila willistoni OX%3D7260)
chr2	12683834	12691502	ANSTEP-UCI_TRAN_00000901-RA	NAAT1: Sodium-dependent nutrient amino acid transporter 1 (Drosophila willistoni OX%3D7260)
chr2	12686569	12691502	ANSTEP-UCI_TRAN_00000901-RB	NAAT1: Sodium-dependent nutrient amino acid transporter 1 (Drosophila willistoni OX%3D7260)
chr2	14981040	14987627	ANSTEP-UCI_TRAN_00001000-RA	FAAH2: Fatty-acid amide hydrolase 2 (Homo sapiens OX%3D9606)
chr2	14981040	14987769	ANSTEP-UCI_TRAN_00001000-RB	FAAH2: Fatty-acid amide hydrolase 2 (Homo sapiens OX%3D9606)
chr2	15280529	15284069	ANSTEP-UCI_TRAN_00001034-RA	CG9004: Nucleolar MIF4G domain-containing protein 1 homolog (Drosophila melanogaster OX%3D7227)
chr2	15968193	15971956	ANSTEP-UCI_TRAN_00001070-RA	SLC26A5: Prestin (Meriones unguiculatus OX%3D10047)
chr2	17135524	17138208	ANSTEP-UCI_TRAN_00001146-RA	Gtp-bp: Signal recognition particle receptor subunit alpha homolog (Drosophila melanogaster OX%3D7227)
chr2	17188265	17193350	ANSTEP-UCI_TRAN_00001153-RA	SORL1: Sortilin-related receptor (Homo sapiens OX%3D9606)
chr2	17279985	17294606	ANSTEP-UCI_TRAN_00001167-RA	Ssbp3: Single-stranded DNA-binding protein 3 (Mus musculus OX%3D10090)
chr2	17316750	17318999	ANSTEP-UCI_TRAN_00001173-RA	Esterase E4 (Myzus persicae OX%3D13164)
chr2	17567511	17570196	ANSTEP-UCI_TRAN_00001180-RA	EIF2AK1: Eukaryotic translation initiation factor 2-alpha kinase 1 (Oryctolagus cuniculus OX%3D9986)
chr2	18958766	18962926	ANSTEP-UCI_TRAN_00001303-RA	chn: Protein charlatan (Drosophila melanogaster OX%3D7227)
chr2	19414678	19416023	ANSTEP-UCI_TRAN_00001330-RA	Vps25: Vacuolar protein-sorting-associated protein 25 (Drosophila melanogaster OX%3D7227)
chr2	20346321	20355308	ANSTEP-UCI_TRAN_00001353-RA	TDRD12: Putative ATP-dependent RNA helicase TDRD12 (Bombyx mori OX%3D7091)
chr2	20818175	20821347	ANSTEP-UCI_TRAN_00001363-RA	Eloc: Elongin-C (Rattus norvegicus OX%3D10116)
chr2	20818260	20821347	ANSTEP-UCI_TRAN_00001363-RB	Eloc: Elongin-C (Rattus norvegicus OX%3D10116)
chr2	20821257	20823529	ANSTEP-UCI_TRAN_00001364-RA	CG3430: Mini-chromosome maintenance complex-binding protein (Drosophila melanogaster OX%3D7227)
chr2	20831677	20834221	ANSTEP-UCI_TRAN_00001368-RA	dph1: 2-(3-amino-3-carboxypropyl)histidine synthase subunit 1 (Xenopus laevis OX%3D8355)
chr2	20810862	20812797	ANSTEP-UCI_TRAN_00001361-RA	Trappc12: Trafficking protein particle complex subunit 12 (Mus musculus OX%3D10090)
chr2	20998609	21000769	ANSTEP-UCI_TRAN_00001382-RA	ZNF837: Zinc finger protein 837 (Homo sapiens OX%3D9606)
chr2	21112450	21123403	ANSTEP-UCI_TRAN_00001387-RA	SEC31A: Protein transport protein Sec31A (Gallus gallus OX%3D9031)
chr2	21099497	21111399	ANSTEP-UCI_TRAN_00001384-RE	Gastrula zinc finger protein XlCGF9.1 (Fragment) (Xenopus laevis OX%3D8355)
chr2	21099496	21111399	ANSTEP-UCI_TRAN_00001384-RD	Gastrula zinc finger protein XlCGF9.1 (Fragment) (Xenopus laevis OX%3D8355)
chr2	21099496	21104721	ANSTEP-UCI_TRAN_00001384-RB	Gastrula zinc finger protein XlCGF9.1 (Fragment) (Xenopus laevis OX%3D8355)
chr2	21099496	21105738	ANSTEP-UCI_TRAN_00001384-RC	Gastrula zinc finger protein XlCGF9.1 (Fragment) (Xenopus laevis OX%3D8355)
chr2	21099496	21102282	ANSTEP-UCI_TRAN_00001384-RA	Gastrula zinc finger protein XlCGF9.1 (Fragment) (Xenopus laevis OX%3D8355)
chr2	21810818	21814349	ANSTEP-UCI_TRAN_00001407-RB	Gga2: ADP-ribosylation factor-binding protein GGA2 (Mus musculus OX%3D10090)
chr2	21810818	21814349	ANSTEP-UCI_TRAN_00001407-RA	Gga1: ADP-ribosylation factor-binding protein GGA1 (Mus musculus OX%3D10090)
chr2	21877725	21887195	ANSTEP-UCI_TRAN_00001415-RA	FAM117B: Protein FAM117B (Homo sapiens OX%3D9606)
chr2	21887647	21891601	ANSTEP-UCI_TRAN_00001416-RA	ZMAT3: Zinc finger matrin-type protein 3 (Homo sapiens OX%3D9606)
chr2	21887683	21891601	ANSTEP-UCI_TRAN_00001416-RB	ZMAT3: Zinc finger matrin-type protein 3 (Homo sapiens OX%3D9606)
chr2	23176973	23179116	ANSTEP-UCI_TRAN_00001444-RA	ACSL1: Long-chain-fatty-acid--CoA ligase 1 (Homo sapiens OX%3D9606)
chr2	23179832	23180308	ANSTEP-UCI_TRAN_00001446-RA	Acsl1: Long-chain-fatty-acid--CoA ligase 1 (Mus musculus OX%3D10090)
chr2	23179197	23179635	ANSTEP-UCI_TRAN_00001445-RA	ACSL5: Long-chain-fatty-acid--CoA ligase 5 (Homo sapiens OX%3D9606)
chr2	24347187	24350928	ANSTEP-UCI_TRAN_00001467-RA	MED19: Mediator of RNA polymerase II transcription subunit 19 (Aedes aegypti OX%3D7159)
chr2	25253114	25254306	ANSTEP-UCI_TRAN_00001503-RA	SUPT3H: Transcription initiation protein SPT3 homolog (Homo sapiens OX%3D9606)
chr2	25254234	25256643	ANSTEP-UCI_TRAN_00001504-RA	RECQL: ATP-dependent DNA helicase Q1 (Homo sapiens OX%3D9606)
chr2	26579300	26581533	ANSTEP-UCI_TRAN_00001581-RA	STX12: Syntaxin-12 (Pongo abelii OX%3D9601)
chr2	26973548	26987788	ANSTEP-UCI_TRAN_00001601-RA	ATP7A: Copper-transporting ATPase 1 (Homo sapiens OX%3D9606)
chr2	28097973	28100858	ANSTEP-UCI_TRAN_00001676-RA	CG9246: Nucleolar complex protein 2 homolog (Drosophila melanogaster OX%3D7227)
chr2	28770747	28780853	ANSTEP-UCI_TRAN_00001703-RC	SLC7A2: Cationic amino acid transporter 2 (Gallus gallus OX%3D9031)
chr2	28770747	28780853	ANSTEP-UCI_TRAN_00001703-RA	SLC7A2: Cationic amino acid transporter 2 (Gallus gallus OX%3D9031)
chr2	28770747	28780853	ANSTEP-UCI_TRAN_00001703-RB	SLC7A2: Cationic amino acid transporter 2 (Gallus gallus OX%3D9031)
chr2	28781507	28786455	ANSTEP-UCI_TRAN_00001704-RA	SLC7A2: Cationic amino acid transporter 2 (Homo sapiens OX%3D9606)
chr2	28852548	28854902	ANSTEP-UCI_TRAN_00001723-RA	gkt: Probable tyrosyl-DNA phosphodiesterase (Drosophila melanogaster OX%3D7227)
chr2	28851172	28852442	ANSTEP-UCI_TRAN_00001722-RA	Mgme1: Mitochondrial genome maintenance exonuclease 1 (Mus musculus OX%3D10090)
chr2	28810203	28811051	ANSTEP-UCI_TRAN_00001710-RA	Pura: Transcriptional activator protein Pur-alpha (Mus musculus OX%3D10090)
chr2	29554496	29557630	ANSTEP-UCI_TRAN_00001749-RA	Amn1: Protein AMN1 homolog (Rattus norvegicus OX%3D10116)
chr2	29553651	29554260	ANSTEP-UCI_TRAN_00001748-RA	Tim8: Mitochondrial import inner membrane translocase subunit Tim8 (Drosophila melanogaster OX%3D7227)
chr2	30063649	30092525	ANSTEP-UCI_TRAN_00001799-RA	ena: Protein enabled (Drosophila melanogaster OX%3D7227)
chr2	30508806	30524374	ANSTEP-UCI_TRAN_00001819-RA	Protein of unknown function
chr2	30524224	30530607	ANSTEP-UCI_TRAN_00001819-RB	Elovl4: Elongation of very long chain fatty acids protein 4 (Mus musculus OX%3D10090)
chr2	30974204	30976866	ANSTEP-UCI_TRAN_00001866-RA	CDC45: Cell division control protein 45 homolog (Homo sapiens OX%3D9606)
chr2	30976847	30978354	ANSTEP-UCI_TRAN_00001867-RA	CG3021: Mitochondrial tRNA-specific 2-thiouridylase 1 (Drosophila melanogaster OX%3D7227)
chr2	30909357	30911544	ANSTEP-UCI_TRAN_00001856-RA	ZNF324B: Zinc finger protein 324B (Homo sapiens OX%3D9606)
chr2	31827972	31829459	ANSTEP-UCI_TRAN_00001923-RA	Venom serine protease 34 (Apis mellifera OX%3D7460)
chr2	32669793	32671292	ANSTEP-UCI_TRAN_00001979-RA	calypso: Ubiquitin carboxyl-terminal hydrolase calypso (Aedes aegypti OX%3D7159)
chr2	33129684	33130485	ANSTEP-UCI_TRAN_00002011-RA	CG8858: Proteasome-associated protein ECM29 homolog (Drosophila melanogaster OX%3D7227)
chr2	33128817	33129601	ANSTEP-UCI_TRAN_00002010-RA	CG8858: Proteasome-associated protein ECM29 homolog (Drosophila melanogaster OX%3D7227)
chr2	33622552	33631503	ANSTEP-UCI_TRAN_00002039-RA	CG5009: Probable peroxisomal acyl-coenzyme A oxidase 1 (Drosophila melanogaster OX%3D7227)
chr2	33599308	33601175	ANSTEP-UCI_TRAN_00002032-RA	Odc1: Ornithine decarboxylase 1 (Drosophila melanogaster OX%3D7227)
chr2	34339478	34342099	ANSTEP-UCI_TRAN_00002063-RA	SLC6A5: Sodium- and chloride-dependent glycine transporter 2 (Homo sapiens OX%3D9606)
chr2	34347949	34357219	ANSTEP-UCI_TRAN_00002064-RA	IP6K2: Inositol hexakisphosphate kinase 2 (Oryctolagus cuniculus OX%3D9986)
chr2	35430955	35433796	ANSTEP-UCI_TRAN_00002125-RA	GTF3C3: General transcription factor 3C polypeptide 3 (Homo sapiens OX%3D9606)
chr2	35420398	35427815	ANSTEP-UCI_TRAN_00002124-RA	SPTLC1: Serine palmitoyltransferase 1 (Pongo abelii OX%3D9601)
chr2	35574950	35578875	ANSTEP-UCI_TRAN_00002134-RA	vars: Valine--tRNA ligase (Takifugu rubripes OX%3D31033)
chr2	36203180	36205238	ANSTEP-UCI_TRAN_00002156-RA	sno1: Senecionine N-oxygenase (Tyria jacobaeae OX%3D179666)
chr2	36453022	36462769	ANSTEP-UCI_TRAN_00002172-RB	yin: Peptide transporter family 1 (Drosophila melanogaster OX%3D7227)
chr2	36455560	36459955	ANSTEP-UCI_TRAN_00002172-RC	yin: Peptide transporter family 1 (Drosophila melanogaster OX%3D7227)
chr2	36453022	36455268	ANSTEP-UCI_TRAN_00002172-RA	Protein of unknown function
chr2	36942743	36946812	ANSTEP-UCI_TRAN_00002217-RA	Slc26a5: Prestin (Mus musculus OX%3D10090)
chr2	38379558	38382920	ANSTEP-UCI_TRAN_00002288-RA	fu: Serine/threonine-protein kinase fused (Drosophila melanogaster OX%3D7227)
chr2	39046846	39051216	ANSTEP-UCI_TRAN_00002309-RA	Mes-4: Probable histone-lysine N-methyltransferase Mes-4 (Drosophila melanogaster OX%3D7227)
chr2	39056405	39066085	ANSTEP-UCI_TRAN_00002312-RA	CCHa1: Neuropeptide CCHamide-1 (Drosophila melanogaster OX%3D7227)
chr2	39155367	39156499	ANSTEP-UCI_TRAN_00002321-RA	grass: Serine protease grass (Drosophila melanogaster OX%3D7227)
chr2	39259169	39262307	ANSTEP-UCI_TRAN_00002333-RA	SAV1: Protein salvador homolog 1 (Homo sapiens OX%3D9606)
chr2	39257629	39259127	ANSTEP-UCI_TRAN_00002332-RB	Calmodulin (Stylonychia lemnae OX%3D5949)
chr2	39926730	39928940	ANSTEP-UCI_TRAN_00002395-RA	Ets97D: DNA-binding protein Ets97D (Drosophila melanogaster OX%3D7227)
chr2	40052277	40055471	ANSTEP-UCI_TRAN_00002404-RA	DDX43: Probable ATP-dependent RNA helicase DDX43 (Homo sapiens OX%3D9606)
chr2	40052493	40055471	ANSTEP-UCI_TRAN_00002404-RB	DDX43: Probable ATP-dependent RNA helicase DDX43 (Homo sapiens OX%3D9606)
chr2	40049928	40052161	ANSTEP-UCI_TRAN_00002403-RA	Sv2b: Synaptic vesicle glycoprotein 2B (Mus musculus OX%3D10090)
chr2	40920863	40923419	ANSTEP-UCI_TRAN_00002460-RA	Mcm5: DNA replication licensing factor Mcm5 (Drosophila melanogaster OX%3D7227)
chr2	41017406	41020042	ANSTEP-UCI_TRAN_00002476-RA	Pgant35A: Polypeptide N-acetylgalactosaminyltransferase 35A (Drosophila melanogaster OX%3D7227)
chr2	42170711	42173958	ANSTEP-UCI_TRAN_00002542-RA	fem1c: Protein fem-1 homolog C (Xenopus laevis OX%3D8355)
chr2	42159772	42160984	ANSTEP-UCI_TRAN_00002538-RA	arl3: ADP-ribosylation factor-like protein 3 (Xenopus laevis OX%3D8355)
chr2	42158420	42160031	ANSTEP-UCI_TRAN_00002537-RB	Rccd1: RCC1 domain-containing protein 1 (Mus musculus OX%3D10090)
chr2	42158420	42160021	ANSTEP-UCI_TRAN_00002537-RA	Rccd1: RCC1 domain-containing protein 1 (Mus musculus OX%3D10090)
chr2	42290238	42292412	ANSTEP-UCI_TRAN_00002552-RA	Ns1: Guanine nucleotide-binding protein-like 3 homolog (Drosophila melanogaster OX%3D7227)
chr2	42292327	42294617	ANSTEP-UCI_TRAN_00002553-RA	CG4951: Uncharacterized protein CG4951 (Drosophila melanogaster OX%3D7227)
chr2	42425256	42426422	ANSTEP-UCI_TRAN_00002574-RA	CTSB: Cathepsin B (Gallus gallus OX%3D9031)
chr2	43920465	43928200	ANSTEP-UCI_TRAN_00002698-RB	Protein of unknown function
chr2	43919655	43920593	ANSTEP-UCI_TRAN_00002698-RA	Protein of unknown function
chr2	44223491	44228280	ANSTEP-UCI_TRAN_00002716-RA	EMC1: ER membrane protein complex subunit 1 (Gallus gallus OX%3D9031)
chr2	44219463	44223284	ANSTEP-UCI_TRAN_00002715-RA	RpII140: DNA-directed RNA polymerase II subunit RPB2 (Drosophila melanogaster OX%3D7227)
chr2	44227858	44230122	ANSTEP-UCI_TRAN_00002717-RA	Protein of unknown function
chr2	44605236	44609689	ANSTEP-UCI_TRAN_00002742-RA	Pxt: Chorion peroxidase (Drosophila melanogaster OX%3D7227)
chr2	45852875	45855221	ANSTEP-UCI_TRAN_00002789-RA	Thoc1: THO complex subunit 1 (Mus musculus OX%3D10090)
chr2	45957596	45963142	ANSTEP-UCI_TRAN_00002817-RA	L-asparaginase (Dirofilaria immitis OX%3D6287)
chr2	46009711	46011006	ANSTEP-UCI_TRAN_00002826-RA	CG6136: Copper homeostasis protein cutC homolog (Drosophila melanogaster OX%3D7227)
chr2	47698640	47704293	ANSTEP-UCI_TRAN_00002940-RA	Spt6: Transcription elongation factor SPT6 (Drosophila melanogaster OX%3D7227)
chr2	47699731	47703118	ANSTEP-UCI_TRAN_00002940-RB	Spt6: Transcription elongation factor SPT6 (Drosophila melanogaster OX%3D7227)
chr2	48093919	48097304	ANSTEP-UCI_TRAN_00002995-RA	CycB3: G2/mitotic-specific cyclin-B3 (Drosophila melanogaster OX%3D7227)
chr2	48105935	48108308	ANSTEP-UCI_TRAN_00002998-RA	tdrd7: Tudor domain-containing protein 7 (Xenopus tropicalis OX%3D8364)
chr2	48108162	48110952	ANSTEP-UCI_TRAN_00002999-RA	Cpsf100: Probable cleavage and polyadenylation specificity factor subunit 2 (Drosophila melanogaster OX%3D7227)
chr2	48083626	48088093	ANSTEP-UCI_TRAN_00002994-RA	ALAS1: 5-aminolevulinate synthase%2C nonspecific%2C mitochondrial (Bos taurus OX%3D9913)
chr2	49180468	49183592	ANSTEP-UCI_TRAN_00003087-RA	Mcm2: DNA replication licensing factor Mcm2 (Drosophila melanogaster OX%3D7227)
chr2	49224322	49227607	ANSTEP-UCI_TRAN_00003090-RA	Brd8: Bromodomain-containing protein 8 (Mus musculus OX%3D10090)
chr2	49604418	49608482	ANSTEP-UCI_TRAN_00003107-RA	Ubc6: Ubiquitin-conjugating enzyme E2-17 kDa (Drosophila melanogaster OX%3D7227)
chr2	49604418	49608495	ANSTEP-UCI_TRAN_00003107-RB	Ubc6: Ubiquitin-conjugating enzyme E2-17 kDa (Drosophila melanogaster OX%3D7227)
chr2	50443322	50455576	ANSTEP-UCI_TRAN_00003151-RA	SLC29A1: Equilibrative nucleoside transporter 1 (Homo sapiens OX%3D9606)
chr2	50544115	50546416	ANSTEP-UCI_TRAN_00003154-RA	CRTAP: Cartilage-associated protein (Homo sapiens OX%3D9606)
chr2	50647898	50648826	ANSTEP-UCI_TRAN_00003165-RA	srek1ip1: Protein SREK1IP1 (Xenopus tropicalis OX%3D8364)
chr2	50631574	50633916	ANSTEP-UCI_TRAN_00003163-RA	ARL13B: ADP-ribosylation factor-like protein 13B (Homo sapiens OX%3D9606)
chr2	50987617	50991714	ANSTEP-UCI_TRAN_00003189-RA	CG7083: UPF0183 protein CG7083 (Drosophila melanogaster OX%3D7227)
chr2	51351364	51354262	ANSTEP-UCI_TRAN_00003223-RA	PIG-B: GPI mannosyltransferase 3 (Drosophila melanogaster OX%3D7227)
chr2	51599433	51602314	ANSTEP-UCI_TRAN_00003264-RA	psiK: 4-hydroxytryptamine kinase (Psilocybe cyanescens OX%3D93625)
chr2	51888748	51893908	ANSTEP-UCI_TRAN_00003280-RA	Gldc: Glycine dehydrogenase (decarboxylating)%2C mitochondrial (Mus musculus OX%3D10090)
chr2	51894013	51904838	ANSTEP-UCI_TRAN_00003281-RB	pont: RuvB-like helicase 1 (Aedes aegypti OX%3D7159)
chr2	51894013	51897754	ANSTEP-UCI_TRAN_00003281-RA	pont: RuvB-like helicase 1 (Aedes aegypti OX%3D7159)
chr2	51963874	51976970	ANSTEP-UCI_TRAN_00003285-RA	pum: Maternal protein pumilio (Drosophila melanogaster OX%3D7227)
chr2	52118627	52121408	ANSTEP-UCI_TRAN_00003288-RA	bcl9l: B-cell CLL/lymphoma 9-like protein (Danio rerio OX%3D7955)
chr2	52893001	52895079	ANSTEP-UCI_TRAN_00003337-RA	CELA2A: Chymotrypsin-like elastase family member 2A (Bos taurus OX%3D9913)
chr2	52895374	52896492	ANSTEP-UCI_TRAN_00003338-RA	Sp5: Transcription factor Sp5 (Mus musculus OX%3D10090)
chr2	54053387	54054692	ANSTEP-UCI_TRAN_00003382-RA	Plancitoxin-1 (Acanthaster planci OX%3D133434)
chr2	55557362	55562922	ANSTEP-UCI_TRAN_00003512-RA	FAAH2: Fatty-acid amide hydrolase 2 (Homo sapiens OX%3D9606)
chr2	55797199	55801256	ANSTEP-UCI_TRAN_00003555-RB	CarT: Carcinine transporter (Drosophila melanogaster OX%3D7227)
chr2	55797194	55801256	ANSTEP-UCI_TRAN_00003555-RA	CarT: Carcinine transporter (Drosophila melanogaster OX%3D7227)
chr2	55951647	55972545	ANSTEP-UCI_TRAN_00003562-RA	CarT: Carcinine transporter (Drosophila melanogaster OX%3D7227)
chr2	56498048	56502552	ANSTEP-UCI_TRAN_00003598-RA	y: Protein yellow (Drosophila subobscura OX%3D7241)
chr2	57027393	57029683	ANSTEP-UCI_TRAN_00003648-RA	r-l: Uridine 5'-monophosphate synthase (Drosophila melanogaster OX%3D7227)
chr2	58774430	58776923	ANSTEP-UCI_TRAN_00003731-RA	Taf6: Transcription initiation factor TFIID subunit 6 (Drosophila melanogaster OX%3D7227)
chr2	58776339	58779559	ANSTEP-UCI_TRAN_00003732-RB	EEF2KMT: Protein-lysine N-methyltransferase EEF2KMT (Bos taurus OX%3D9913)
chr2	58776339	58779151	ANSTEP-UCI_TRAN_00003732-RA	EEF2KMT: Protein-lysine N-methyltransferase EEF2KMT (Bos taurus OX%3D9913)
chr2	58776339	58779559	ANSTEP-UCI_TRAN_00003732-RC	EEF2KMT: Protein-lysine N-methyltransferase EEF2KMT (Bos taurus OX%3D9913)
chr2	59509268	59512669	ANSTEP-UCI_TRAN_00003777-RA	HSP90B1: Endoplasmin (Bos taurus OX%3D9913)
chr2	59513292	59516508	ANSTEP-UCI_TRAN_00003778-RB	ATIC: Bifunctional purine biosynthesis protein PURH (Gallus gallus OX%3D9031)
chr2	59513179	59516508	ANSTEP-UCI_TRAN_00003778-RA	ATIC: Bifunctional purine biosynthesis protein PURH (Gallus gallus OX%3D9031)
chr2	60158660	60160903	ANSTEP-UCI_TRAN_00003799-RA	TIC32: Short-chain dehydrogenase TIC 32%2C chloroplastic (Pisum sativum OX%3D3888)
chr2	60158869	60160903	ANSTEP-UCI_TRAN_00003799-RB	TIC32: Short-chain dehydrogenase TIC 32%2C chloroplastic (Pisum sativum OX%3D3888)
chr2	60157106	60159319	ANSTEP-UCI_TRAN_00003798-RA	wuho: tRNA (guanine-N(7)-)-methyltransferase non-catalytic subunit wuho (Anopheles gambiae OX%3D7165)
chr2	60185353	60186652	ANSTEP-UCI_TRAN_00003805-RA	gltp: Glycolipid transfer protein (Danio rerio OX%3D7955)
chr2	60160893	60163860	ANSTEP-UCI_TRAN_00003800-RA	POLH: DNA polymerase eta (Homo sapiens OX%3D9606)
chr2	60164913	60167805	ANSTEP-UCI_TRAN_00003801-RA	casd1: N-acetylneuraminate 9-O-acetyltransferase (Danio rerio OX%3D7955)
chr2	61184563	61189078	ANSTEP-UCI_TRAN_00003882-RA	Protein of unknown function
chr2	61196988	61204885	ANSTEP-UCI_TRAN_00003884-RE	UBE2Q2: Ubiquitin-conjugating enzyme E2 Q2 (Bos taurus OX%3D9913)
chr2	61196988	61204885	ANSTEP-UCI_TRAN_00003884-RC	UBE2Q2: Ubiquitin-conjugating enzyme E2 Q2 (Bos taurus OX%3D9913)
chr2	61196988	61204817	ANSTEP-UCI_TRAN_00003884-RB	UBE2Q2: Ubiquitin-conjugating enzyme E2 Q2 (Bos taurus OX%3D9913)
chr2	61196988	61204885	ANSTEP-UCI_TRAN_00003884-RD	UBE2Q2: Ubiquitin-conjugating enzyme E2 Q2 (Bos taurus OX%3D9913)
chr2	61196988	61204585	ANSTEP-UCI_TRAN_00003884-RA	UBE2Q2: Ubiquitin-conjugating enzyme E2 Q2 (Bos taurus OX%3D9913)
chr2	61360078	61366394	ANSTEP-UCI_TRAN_00003907-RA	AAEL009382: Bifunctional lysine-specific demethylase and histidyl-hydroxylase NO66 (Aedes aegypti OX%3D7159)
chr2	62050700	62054472	ANSTEP-UCI_TRAN_00003940-RA	GNPAT: Dihydroxyacetone phosphate acyltransferase (Homo sapiens OX%3D9606)
chr2	62050702	62053702	ANSTEP-UCI_TRAN_00003940-RC	GNPAT: Dihydroxyacetone phosphate acyltransferase (Homo sapiens OX%3D9606)
chr2	62050702	62053469	ANSTEP-UCI_TRAN_00003940-RB	GNPAT: Dihydroxyacetone phosphate acyltransferase (Homo sapiens OX%3D9606)
chr2	62301130	62307767	ANSTEP-UCI_TRAN_00003985-RA	noc4l-a: Nucleolar complex protein 4 homolog A (Xenopus laevis OX%3D8355)
chr2	63521929	63525256	ANSTEP-UCI_TRAN_00004116-RA	PDPR: Pyruvate dehydrogenase phosphatase regulatory subunit%2C mitochondrial (Bos taurus OX%3D9913)
chr2	63520517	63521748	ANSTEP-UCI_TRAN_00004115-RA	MRPL47: 39S ribosomal protein L47%2C mitochondrial (Homo sapiens OX%3D9606)
chr2	63642578	63645515	ANSTEP-UCI_TRAN_00004127-RA	CG5038: Protein O-mannosyl-transferase TMTC4 (Drosophila melanogaster OX%3D7227)
chr2	64141885	64152599	ANSTEP-UCI_TRAN_00004182-RB	D11DS: Acyl-CoA Delta(11) desaturase (Trichoplusia ni OX%3D7111)
chr2	64141798	64152599	ANSTEP-UCI_TRAN_00004182-RA	Protein of unknown function
chr2	64648017	64651292	ANSTEP-UCI_TRAN_00004252-RA	su(f): Protein suppressor of forked (Drosophila melanogaster OX%3D7227)
chr2	64623170	64627723	ANSTEP-UCI_TRAN_00004245-RA	Rop: Protein ROP (Drosophila melanogaster OX%3D7227)
chr2	64621487	64622879	ANSTEP-UCI_TRAN_00004244-RB	RBFA: Putative ribosome-binding factor A%2C mitochondrial (Homo sapiens OX%3D9606)
chr2	64681444	64692098	ANSTEP-UCI_TRAN_00004258-RA	Ehmt1: Histone-lysine N-methyltransferase EHMT1 (Mus musculus OX%3D10090)
chr2	64826678	64832853	ANSTEP-UCI_TRAN_00004272-RB	EFL1: Elongation factor-like GTPase 1 (Homo sapiens OX%3D9606)
chr2	64824631	64826794	ANSTEP-UCI_TRAN_00004272-RA	yars: Tyrosine--tRNA ligase%2C cytoplasmic (Danio rerio OX%3D7955)
chr2	64921335	64924953	ANSTEP-UCI_TRAN_00004276-RA	slc46a1: Proton-coupled folate transporter (Xenopus laevis OX%3D8355)
chr2	64924503	64927749	ANSTEP-UCI_TRAN_00004277-RA	Smyd4: SET and MYND domain-containing protein 4 (Mus musculus OX%3D10090)
chr2	65236166	65245714	ANSTEP-UCI_TRAN_00004297-RA	Nup358: E3 SUMO-protein ligase RanBP2 (Drosophila melanogaster OX%3D7227)
chr2	66408782	66411499	ANSTEP-UCI_TRAN_00004381-RA	ERCC2: General transcription and DNA repair factor IIH helicase subunit XPD (Homo sapiens OX%3D9606)
chr2	66411471	66413899	ANSTEP-UCI_TRAN_00004382-RA	CG5262: Transmembrane protein 104 homolog (Drosophila melanogaster OX%3D7227)
chr2	66764666	66769952	ANSTEP-UCI_TRAN_00004399-RA	SLC31A1: High affinity copper uptake protein 1 (Sus scrofa OX%3D9823)
chr2	67215694	67220041	ANSTEP-UCI_TRAN_00004424-RA	Dph7: Diphthine methyltransferase (Mus musculus OX%3D10090)
chr2	67219844	67220469	ANSTEP-UCI_TRAN_00004425-RA	pet117: Protein pet117%2C mitochondrial (Schizosaccharomyces pombe (strain 972 / ATCC 24843) OX%3D284812)
chr2	67643395	67655951	ANSTEP-UCI_TRAN_00004468-RA	SPCC1494.01: UPF0676 protein C1494.01 (Schizosaccharomyces pombe (strain 972 / ATCC 24843) OX%3D284812)
chr2	68481269	68484527	ANSTEP-UCI_TRAN_00004502-RA	Sirt2: NAD-dependent protein deacetylase Sirt2 (Drosophila melanogaster OX%3D7227)
chr2	68587716	68588918	ANSTEP-UCI_TRAN_00004516-RA	U2af38: Splicing factor U2af 38 kDa subunit (Drosophila melanogaster OX%3D7227)
chr2	68487861	68494264	ANSTEP-UCI_TRAN_00004503-RA	GluProRS: Bifunctional glutamate/proline--tRNA ligase (Drosophila melanogaster OX%3D7227)
chr2	68599020	68602605	ANSTEP-UCI_TRAN_00004519-RA	SART3: Squamous cell carcinoma antigen recognized by T-cells 3 (Homo sapiens OX%3D9606)
chr2	68593604	68598661	ANSTEP-UCI_TRAN_00004518-RA	TfIIA-L: Transcription initiation factor IIA subunit 1 (Drosophila melanogaster OX%3D7227)
chr2	68589186	68592595	ANSTEP-UCI_TRAN_00004517-RA	Psn: Presenilin homolog (Drosophila melanogaster OX%3D7227)
chr2	70666247	70669738	ANSTEP-UCI_TRAN_00004640-RB	Pepck: Phosphoenolpyruvate carboxykinase [GTP] (Drosophila melanogaster OX%3D7227)
chr2	70666247	70668890	ANSTEP-UCI_TRAN_00004640-RA	Pepck: Phosphoenolpyruvate carboxykinase [GTP] (Drosophila melanogaster OX%3D7227)
chr2	71550152	71559003	ANSTEP-UCI_TRAN_00004667-RA	KEL: Kell blood group glycoprotein (Homo sapiens OX%3D9606)
chr2	71620447	71623415	ANSTEP-UCI_TRAN_00004674-RA	CG3711: Leucine-zipper-like transcriptional regulator 1 homolog (Drosophila melanogaster OX%3D7227)
chr2	71620447	71623415	ANSTEP-UCI_TRAN_00004674-RC	CG3711: Leucine-zipper-like transcriptional regulator 1 homolog (Drosophila melanogaster OX%3D7227)
chr2	71620447	71623415	ANSTEP-UCI_TRAN_00004674-RB	CG3711: Leucine-zipper-like transcriptional regulator 1 homolog (Drosophila melanogaster OX%3D7227)
chr2	71620447	71623415	ANSTEP-UCI_TRAN_00004674-RD	LZTR1: Leucine-zipper-like transcriptional regulator 1 (Homo sapiens OX%3D9606)
chr2	72588326	72590323	ANSTEP-UCI_TRAN_00004727-RA	rergl: Ras-related and estrogen-regulated growth inhibitor-like protein (Danio rerio OX%3D7955)
chr2	73560807	73564234	ANSTEP-UCI_TRAN_00004788-RA	Taf5l: TAF5-like RNA polymerase II p300/CBP-associated factor-associated factor 65 kDa subunit 5L (Mus musculus OX%3D10090)
chr2	73849134	73851782	ANSTEP-UCI_TRAN_00004801-RA	Suv3: ATP-dependent RNA helicase SUV3 homolog%2C mitochondrial (Drosophila melanogaster OX%3D7227)
chr2	74057793	74059996	ANSTEP-UCI_TRAN_00004830-RA	Luciferin 4-monooxygenase (Photuris pensylvanica OX%3D1710587)
chr2	74472786	74475969	ANSTEP-UCI_TRAN_00004864-RA	Nup93-1: Nuclear pore complex protein Nup93-1 (Drosophila melanogaster OX%3D7227)
chr2	74472789	74475967	ANSTEP-UCI_TRAN_00004864-RB	Nup93-1: Nuclear pore complex protein Nup93-1 (Drosophila melanogaster OX%3D7227)
chr2	74472798	74475968	ANSTEP-UCI_TRAN_00004864-RC	Nup93-1: Nuclear pore complex protein Nup93-1 (Drosophila melanogaster OX%3D7227)
chr2	74475680	74476639	ANSTEP-UCI_TRAN_00004865-RA	ARL2BP: ADP-ribosylation factor-like protein 2-binding protein (Gallus gallus OX%3D9031)
chr2	74471106	74472759	ANSTEP-UCI_TRAN_00004863-RA	Rnmt: mRNA cap guanine-N7 methyltransferase (Drosophila melanogaster OX%3D7227)
chr2	74463102	74465604	ANSTEP-UCI_TRAN_00004860-RA	GK3P: Glycerol kinase 3 (Homo sapiens OX%3D9606)
chr2	74568795	74577238	ANSTEP-UCI_TRAN_00004882-RA	ANOS1: Anosmin-1 (Gallus gallus OX%3D9031)
chr2	74532306	74537623	ANSTEP-UCI_TRAN_00004872-RB	Crocc: Rootletin (Mus musculus OX%3D10090)
chr2	74529082	74532447	ANSTEP-UCI_TRAN_00004872-RA	CROCC: Rootletin (Homo sapiens OX%3D9606)
chr2	74635515	74639723	ANSTEP-UCI_TRAN_00004904-RA	Mybbp1a: Myb-binding protein 1A (Mus musculus OX%3D10090)
chr2	74644605	74646044	ANSTEP-UCI_TRAN_00004906-RA	nepro: Nucleolus and neural progenitor protein (Danio rerio OX%3D7955)
chr2	74645833	74648724	ANSTEP-UCI_TRAN_00004907-RA	NBN: Nibrin (Gallus gallus OX%3D9031)
chr2	74824694	74825371	ANSTEP-UCI_TRAN_00004923-RA	Sf3b6: Splicing factor 3B subunit 6 (Drosophila melanogaster OX%3D7227)
chr2	74837453	74840208	ANSTEP-UCI_TRAN_00004930-RA	CG7218: Protein TAPT1 homolog (Drosophila melanogaster OX%3D7227)
chr2	74837466	74840208	ANSTEP-UCI_TRAN_00004930-RB	CG7218: Protein TAPT1 homolog (Drosophila melanogaster OX%3D7227)
chr2	74835705	74837338	ANSTEP-UCI_TRAN_00004929-RA	CSTF1: Cleavage stimulation factor subunit 1 (Homo sapiens OX%3D9606)
chr2	74825350	74827427	ANSTEP-UCI_TRAN_00004924-RA	TfIIFalpha: General transcription factor IIF subunit 1 (Drosophila melanogaster OX%3D7227)
chr2	75263040	75267946	ANSTEP-UCI_TRAN_00004958-RB	sud1: Prolyl 3-hydroxylase sudestada1 (Drosophila melanogaster OX%3D7227)
chr2	75265645	75267946	ANSTEP-UCI_TRAN_00004958-RC	Pigs: GPI transamidase component PIG-S (Rattus norvegicus OX%3D10116)
chr2	75263040	75265645	ANSTEP-UCI_TRAN_00004958-RA	sud1: Prolyl 3-hydroxylase sudestada1 (Drosophila melanogaster OX%3D7227)
chr2	75937704	75940233	ANSTEP-UCI_TRAN_00004997-RA	coq8b: Atypical kinase COQ8B%2C mitochondrial (Danio rerio OX%3D7955)
chr2	75960532	75971168	ANSTEP-UCI_TRAN_00005005-RA	USP8: Ubiquitin carboxyl-terminal hydrolase 8 (Homo sapiens OX%3D9606)
chr2	75940159	75940820	ANSTEP-UCI_TRAN_00004998-RA	Obp19d: General odorant-binding protein 19d (Drosophila melanogaster OX%3D7227)
chr2	75971956	75973720	ANSTEP-UCI_TRAN_00005006-RA	TMEM169: Transmembrane protein 169 (Homo sapiens OX%3D9606)
chr2	76152684	76153458	ANSTEP-UCI_TRAN_00005026-RA	Protein of unknown function
chr2	76101198	76115633	ANSTEP-UCI_TRAN_00005023-RA	Protein of unknown function
chr2	76466111	76469290	ANSTEP-UCI_TRAN_00005058-RA	Nmt: Glycylpeptide N-tetradecanoyltransferase (Drosophila melanogaster OX%3D7227)
chr2	76630549	76632960	ANSTEP-UCI_TRAN_00005061-RA	Protein of unknown function
chr2	76707794	76708089	ANSTEP-UCI_TRAN_00005072-RA	tam6: Uncharacterized protein tam6%2C mitochondrial (Schizosaccharomyces pombe (strain 972 / ATCC 24843) OX%3D284812)
chr2	76708174	76708995	ANSTEP-UCI_TRAN_00005073-RA	RTRAF: RNA transcription%2C translation and transport factor protein (Pongo abelii OX%3D9601)
chr2	77168581	77172663	ANSTEP-UCI_TRAN_00005102-RA	Oga: Protein O-GlcNAcase (Rattus norvegicus OX%3D10116)
chr2	77950881	77954498	ANSTEP-UCI_TRAN_00005140-RA	Siah1b: E3 ubiquitin-protein ligase SIAH1B (Mus musculus OX%3D10090)
chr2	77970380	77975396	ANSTEP-UCI_TRAN_00005142-RA	SLC9B2: Sodium/hydrogen exchanger 9B2 (Pongo abelii OX%3D9601)
chr2	79429579	79433399	ANSTEP-UCI_TRAN_00005277-RA	Cyp304a1: Probable cytochrome P450 304a1 (Drosophila melanogaster OX%3D7227)
chr2	80072405	80074693	ANSTEP-UCI_TRAN_00005316-RA	Smarce1: SWI/SNF-related matrix-associated actin-dependent regulator of chromatin subfamily E member 1 (Mus musculus OX%3D10090)
chr2	80074757	80076002	ANSTEP-UCI_TRAN_00005317-RA	Prosalpha2: Proteasome subunit alpha type-2 (Drosophila melanogaster OX%3D7227)
chr2	80672248	80674374	ANSTEP-UCI_TRAN_00005342-RA	acp7: Acid phosphatase type 7 (Danio rerio OX%3D7955)
chr2	80674222	80676298	ANSTEP-UCI_TRAN_00005343-RA	B3GALT5: Beta-1%2C3-galactosyltransferase 5 (Fragment) (Gorilla gorilla gorilla OX%3D9595)
chr2	80753666	80757131	ANSTEP-UCI_TRAN_00005348-RA	Tmem201: Transmembrane protein 201 (Mus musculus OX%3D10090)
chr2	81591841	81600546	ANSTEP-UCI_TRAN_00005418-RA	foxo: Forkhead box protein O (Drosophila grimshawi OX%3D7222)
chr2	81600546	81602482	ANSTEP-UCI_TRAN_00005418-RB	Protein of unknown function
chr2	81996729	82001555	ANSTEP-UCI_TRAN_00005457-RA	PEX6: Peroxisome biogenesis protein 6 (Arabidopsis thaliana OX%3D3702)
chr2	82336845	82340852	ANSTEP-UCI_TRAN_00005490-RA	Riok2: Serine/threonine-protein kinase RIO2 (Mus musculus OX%3D10090)
chr2	83457964	83464637	ANSTEP-UCI_TRAN_00005599-RA	Protein of unknown function
chr2	83432729	83436002	ANSTEP-UCI_TRAN_00005596-RA	PSMD2: 26S proteasome non-ATPase regulatory subunit 2 (Pongo abelii OX%3D9601)
chr2	83893327	83894107	ANSTEP-UCI_TRAN_00005653-RA	Trs20: Probable trafficking protein particle complex subunit 2 (Drosophila melanogaster OX%3D7227)
chr2	84279308	84282525	ANSTEP-UCI_TRAN_00005682-RA	DGCR8: Microprocessor complex subunit DGCR8 (Homo sapiens OX%3D9606)
chr2	84506760	84509140	ANSTEP-UCI_TRAN_00005703-RA	sll: Adenosine 3'-phospho 5'-phosphosulfate transporter 1 (Drosophila melanogaster OX%3D7227)
chr2	84504533	84506693	ANSTEP-UCI_TRAN_00005702-RA	ears2: Probable glutamate--tRNA ligase%2C mitochondrial (Xenopus tropicalis OX%3D8364)
chr2	85685842	85690121	ANSTEP-UCI_TRAN_00005789-RA	SLC5A12: Sodium-coupled monocarboxylate transporter 2 (Homo sapiens OX%3D9606)
chr2	86522521	86523973	ANSTEP-UCI_TRAN_00005846-RA	Ech1: Delta(3%2C5)-Delta(2%2C4)-dienoyl-CoA isomerase%2C mitochondrial (Mus musculus OX%3D10090)
chr2	86522708	86523970	ANSTEP-UCI_TRAN_00005846-RB	Ech1: Delta(3%2C5)-Delta(2%2C4)-dienoyl-CoA isomerase%2C mitochondrial (Mus musculus OX%3D10090)
chr2	86503179	86508108	ANSTEP-UCI_TRAN_00005840-RA	PABPC4L: Polyadenylate-binding protein 4-like (Homo sapiens OX%3D9606)
chr2	86574474	86576263	ANSTEP-UCI_TRAN_00005851-RF	SRRD: SRR1-like protein (Homo sapiens OX%3D9606)
chr2	86576129	86578692	ANSTEP-UCI_TRAN_00005852-RA	Gen: Flap endonuclease GEN (Drosophila melanogaster OX%3D7227)
chr2	86519510	86522446	ANSTEP-UCI_TRAN_00005844-RA	SLC10A3: P3 protein (Homo sapiens OX%3D9606)
chr2	86523935	86527317	ANSTEP-UCI_TRAN_00005847-RA	PGS1: CDP-diacylglycerol--glycerol-3-phosphate 3-phosphatidyltransferase%2C mitochondrial (Homo sapiens OX%3D9606)
chr2	86890512	86893394	ANSTEP-UCI_TRAN_00005871-RA	Nnp-1: Ribosomal RNA processing protein 1 homolog (Drosophila melanogaster OX%3D7227)
chr2	86896750	86898957	ANSTEP-UCI_TRAN_00005873-RA	PRKAA2: 5'-AMP-activated protein kinase catalytic subunit alpha-2 (Sus scrofa OX%3D9823)
chr2	86900731	86901799	ANSTEP-UCI_TRAN_00005874-RD	kz: Probable ATP-dependent RNA helicase kurz (Drosophila melanogaster OX%3D7227)
chr2	86898943	86901219	ANSTEP-UCI_TRAN_00005874-RA	kz: Probable ATP-dependent RNA helicase kurz (Drosophila melanogaster OX%3D7227)
chr2	86900406	86900616	ANSTEP-UCI_TRAN_00005874-RC	Protein of unknown function
chr2	86899851	86900320	ANSTEP-UCI_TRAN_00005874-RB	kz: Probable ATP-dependent RNA helicase kurz (Drosophila melanogaster OX%3D7227)
chr2	87604182	87607960	ANSTEP-UCI_TRAN_00005944-RH	TTN: Titin (Homo sapiens OX%3D9606)
chr2	87598222	87607960	ANSTEP-UCI_TRAN_00005944-RB	ttn-1: Titin homolog (Caenorhabditis elegans OX%3D6239)
chr2	87605396	87607960	ANSTEP-UCI_TRAN_00005944-RI	Protein of unknown function
chr2	87603941	87607960	ANSTEP-UCI_TRAN_00005944-RG	Mylk: Myosin light chain kinase%2C smooth muscle (Mus musculus OX%3D10090)
chr2	87608025	87622006	ANSTEP-UCI_TRAN_00005945-RA	SCARB1: Scavenger receptor class B member 1 (Homo sapiens OX%3D9606)
chr2	87621938	87622778	ANSTEP-UCI_TRAN_00005945-RB	Protein of unknown function
chr2	87857608	87861039	ANSTEP-UCI_TRAN_00005969-RA	DNAJC3: DnaJ homolog subfamily C member 3 (Bos taurus OX%3D9913)
chr2	87855341	87857175	ANSTEP-UCI_TRAN_00005968-RA	TCTE1: Dynein regulatory complex subunit 5 (Homo sapiens OX%3D9606)
chr2	87930991	87933296	ANSTEP-UCI_TRAN_00005973-RA	Iru: E3 ubiquitin-protein ligase Iruka (Drosophila melanogaster OX%3D7227)
chr2	88016463	88017101	ANSTEP-UCI_TRAN_00005985-RA	Esrrb: Steroid hormone receptor ERR2 (Mus musculus OX%3D10090)
chr2	88012177	88016380	ANSTEP-UCI_TRAN_00005984-RA	Protein of unknown function
chr2	88359543	88360793	ANSTEP-UCI_TRAN_00006026-RA	gd: Serine protease gd (Drosophila melanogaster OX%3D7227)
chr2	88393545	88395174	ANSTEP-UCI_TRAN_00006031-RA	Ap2s1: AP-2 complex subunit sigma (Rattus norvegicus OX%3D10116)
chr2	88395161	88397824	ANSTEP-UCI_TRAN_00006032-RA	CNTROB: Centrobin (Homo sapiens OX%3D9606)
chr2	88395161	88397827	ANSTEP-UCI_TRAN_00006032-RB	CNTROB: Centrobin (Homo sapiens OX%3D9606)
chr2	88410216	88419092	ANSTEP-UCI_TRAN_00006036-RA	faah2a: Fatty-acid amide hydrolase 2-A (Danio rerio OX%3D7955)
chr2	88520511	88538856	ANSTEP-UCI_TRAN_00006038-RA	Sec8: Exocyst complex component 4 (Drosophila melanogaster OX%3D7227)
chr2	88822779	88828938	ANSTEP-UCI_TRAN_00006057-RA	Alp-m: Membrane-bound alkaline phosphatase (Bombyx mori OX%3D7091)
chr2	89530192	89532622	ANSTEP-UCI_TRAN_00006077-RA	MTIF2: Translation initiation factor IF-2%2C mitochondrial (Bos taurus OX%3D9913)
chr2	89983725	89989148	ANSTEP-UCI_TRAN_00006109-RA	Slc5a8: Sodium-coupled monocarboxylate transporter 1 (Mus musculus OX%3D10090)
chr2	89984819	89989148	ANSTEP-UCI_TRAN_00006109-RB	Slc5a8: Sodium-coupled monocarboxylate transporter 1 (Mus musculus OX%3D10090)
chr2	90249414	90253572	ANSTEP-UCI_TRAN_00006132-RA	ZNF335: Zinc finger protein 335 (Homo sapiens OX%3D9606)
chr2	90518487	90521691	ANSTEP-UCI_TRAN_00006163-RA	Pdk1: 3-phosphoinositide-dependent protein kinase 1 (Drosophila melanogaster OX%3D7227)
chr2	90494465	90500626	ANSTEP-UCI_TRAN_00006159-RA	Protein of unknown function
chr2	90498458	90500626	ANSTEP-UCI_TRAN_00006159-RB	ogre: Innexin inx1 (Drosophila melanogaster OX%3D7227)
chr2	90565274	90576369	ANSTEP-UCI_TRAN_00006175-RA	CREB3L3: Cyclic AMP-responsive element-binding protein 3-like protein 3 (Bos taurus OX%3D9913)
chr2	90576368	90579238	ANSTEP-UCI_TRAN_00006176-RA	VPS33B: Vacuolar protein sorting-associated protein 33B (Bos taurus OX%3D9913)
chr2	90500281	90505191	ANSTEP-UCI_TRAN_00006160-RA	c2cd5: C2 domain-containing protein 5 (Xenopus tropicalis OX%3D8364)
chr2	90799674	90800252	ANSTEP-UCI_TRAN_00006194-RA	Protein of unknown function
chr2	90800236	90801243	ANSTEP-UCI_TRAN_00006195-RA	GLG1: Golgi apparatus protein 1 (Gallus gallus OX%3D9031)
chr2	90801285	90802213	ANSTEP-UCI_TRAN_00006196-RA	GLG1: Golgi apparatus protein 1 (Homo sapiens OX%3D9606)
chr2	91490276	91502152	ANSTEP-UCI_TRAN_00006232-RB	KCNJ2: Inward rectifier potassium channel 2 (Gallus gallus OX%3D9031)
chr2	91490276	91493871	ANSTEP-UCI_TRAN_00006232-RA	KCNJ2: Inward rectifier potassium channel 2 (Gallus gallus OX%3D9031)
chr2	91490279	91493971	ANSTEP-UCI_TRAN_00006232-RC	KCNJ2: Inward rectifier potassium channel 2 (Gallus gallus OX%3D9031)
chr2	91980815	91984402	ANSTEP-UCI_TRAN_00006269-RA	ix: Mediator of RNA polymerase II transcription subunit 29 (Anopheles gambiae OX%3D7165)
chr2	91984186	91990448	ANSTEP-UCI_TRAN_00006270-RB	Tret1: Facilitated trehalose transporter Tret1 (Culex quinquefasciatus OX%3D7176)
chr2	91984186	91986831	ANSTEP-UCI_TRAN_00006270-RA	Tret1: Facilitated trehalose transporter Tret1 (Culex quinquefasciatus OX%3D7176)
chr2	92139386	92145838	ANSTEP-UCI_TRAN_00006304-RA	TTC39C: Tetratricopeptide repeat protein 39C (Homo sapiens OX%3D9606)
chr2	92145872	92148661	ANSTEP-UCI_TRAN_00006305-RA	SLC35G1: Solute carrier family 35 member G1 (Homo sapiens OX%3D9606)
chr2	92183847	92188363	ANSTEP-UCI_TRAN_00006311-RA	rsrc2: Arginine/serine-rich coiled-coil protein 2 (Xenopus laevis OX%3D8355)
chr2	92351655	92353836	ANSTEP-UCI_TRAN_00006320-RA	Slc22a5: Solute carrier family 22 member 5 (Mus musculus OX%3D10090)
chr2	92352660	92353360	ANSTEP-UCI_TRAN_00006320-RB	Protein of unknown function
chr2	93042708	93045454	ANSTEP-UCI_TRAN_00006370-RA	Wdr24: GATOR complex protein WDR24 (Drosophila melanogaster OX%3D7227)
chr2	93134435	93137372	ANSTEP-UCI_TRAN_00006395-RA	Mcm3: DNA replication licensing factor Mcm3 (Drosophila melanogaster OX%3D7227)
chr2	93100451	93103456	ANSTEP-UCI_TRAN_00006383-RA	WDR3: WD repeat-containing protein 3 (Homo sapiens OX%3D9606)
chr2	93137356	93139566	ANSTEP-UCI_TRAN_00006396-RA	MRPS30: 39S ribosomal protein S30%2C mitochondrial (Homo sapiens OX%3D9606)
chr2	93103430	93104909	ANSTEP-UCI_TRAN_00006384-RA	Prp38: Pre-mRNA-splicing factor 38 (Drosophila melanogaster OX%3D7227)
chr2	93132845	93134420	ANSTEP-UCI_TRAN_00006394-RA	emc2: ER membrane protein complex subunit 2 (Xenopus tropicalis OX%3D8364)
