# Supplementary material for: Hidden genomic features of an invasive malaria vector, Anopheles stephensi, revealed by a chromosome-level genome assembly
Source: BMC Biol. 2021 Feb 10;19:28. doi: 10.1186/s12915-021-00963-z (PMC7876825; doi:10.1186/s12915-021-00963-z)
Supplement: Supplementary file 10 — Additional file 10: Table S12. List of 103 unclassified contigs identified as alternate haplotigs using BUSCO Diptera data set and the software Purge_dups. [file 12915_2021_963_MOESM10_ESM.txt]

List of 103 ucontigs in An. stephensi reference assembly are identified as alternate haplotigs by Diptera busco and purge_dups.
Link: https://www.ncbi.nlm.nih.gov/assembly/GCF_013141755.1

54 ucontigs identified as alternate haplotigs by "busco":
ucontig4
ucontig5
ucontig7
ucontig9
ucontig10
ucontig11
ucontig14
ucontig28
ucontig29
ucontig30
ucontig31
ucontig32
ucontig33
ucontig38
ucontig40
ucontig41
ucontig42
ucontig43
ucontig44
ucontig49
ucontig52
ucontig54
ucontig57
ucontig58
ucontig59
ucontig60
ucontig62
ucontig63
ucontig65
ucontig69
ucontig70
ucontig89
ucontig90
ucontig91
ucontig92
ucontig94
ucontig95
ucontig99
ucontig124
ucontig125
ucontig137
ucontig138
ucontig281
ucontig290
ucontig291
ucontig296
ucontig297
ucontig377
ucontig378
ucontig292
ucontig36
ucontig447
ucontig51
ucontig6


49 ucontigs identified as alternate haplotigs by "purge_dups":
ucontig1
ucontig2
ucontig3
ucontig13
ucontig25
ucontig26
ucontig27
ucontig34
ucontig35
ucontig37
ucontig39
ucontig45
ucontig46
ucontig47
ucontig50
ucontig53
ucontig55
ucontig61
ucontig64
ucontig66
ucontig67
ucontig68
ucontig88
ucontig120
ucontig121
ucontig122
ucontig123
ucontig128
ucontig134
ucontig139
ucontig140
ucontig184
ucontig189
ucontig211
ucontig235
ucontig255
ucontig267
ucontig274
ucontig276
ucontig279
ucontig280
ucontig282
ucontig284
ucontig324
ucontig360
ucontig361
ucontig368
ucontig439
ucontig452
